# Supplementary material for: Synthesis, crystal structure, and thermal properties of poly[aqua­(μ5-2,5-di­carb­oxy­benzene-1,4-di­carboxyl­ato)strontium]
Source: Acta Crystallogr E Crystallogr Commun. 2020 Feb 14;76(Pt 3):354–9. doi: 10.1107/S2056989020002005 (PMC7057371; doi:10.1107/S2056989020002005)
Supplement: Supplementary file 1 [file e-76-00354-sup1.cif]

##############################################################################
#                                                                            #
# This CIF contains the data in a paper accepted for publication in          #
# Acta Crystallographica Section E. It conforms to the requirements of       #
# Notes for Authors for Acta Crystallographica Section E, and has been       #
# peer reviewed under the auspices of the IUCr Commission on Journals.       #
#                                                                            #
# Full details of the Crystallographic Information File format               #
# are given in the paper "The Crystallographic Information File (CIF):       #
# a New Standard Archive File for Crystallography" by S. R. Hall, F. H.      #
# Allen and I. D. Brown [Acta Cryst. (1991), A47, 655-685].                  #
#                                                                            #
# The current version of the core CIF dictionary is obtainable from          #
# ftp://ftp.iucr.org/pub/cif_core.dic.                                       #
#                                                                            #
# Software is freely available for graphical display of the structure(s)     #
# in this CIF. For information consult the CIF software page                 #
# http://www.iucr.org/resources/cif/software.                                #
#                                                                            #
# This file may be used for bona fide research purposes within the           #
# scientific community so long as proper attribution is given to the journal # 
# article from which it was obtained.                                        #
#                                                                            #
##############################################################################
data_SM112
_audit_creation_method     'WinGX routine CIF_UPDATE'
_audit_conform_dict_name     cif_core.dic
_audit_conform_dict_version     2.3
_journal_date_recd_electronic     2020-01-23
_journal_date_accepted     2020-02-12
_journal_name_full     'Acta Crystallographica, Section E'
_journal_year     2020
_journal_volume     76
_journal_issue      3
_journal_page_first     354
_journal_page_last     359
_journal_paper_category     GM
_journal_paper_doi     10.1107/S2056989020002005
_journal_coeditor_code     WM5542
_publ_contact_author_name     'Sofiane, Bouacida '
_publ_contact_author_address
;
D\'epartement Sciences de la mati\`ere,
Facult\'e des sciences exactes et
sciences de la nature et de la vie,
Universit\'e Oum El Bouaghi 04000,
Algeria.
;
_publ_contact_author_email     Bouacida_Sofiane@yahoo.fr
_publ_contact_author_fax     '00 (213) 31 81 88 16'
_publ_contact_author_phone     '00 (213) 774 45 27 14'
_publ_section_title
;
Synthesis, crystal structure, and thermal properties of
poly[aqua(\m~5~-2,5-dicarboxybenzene-1,4-dicarboxylato)strontium]
;
loop_
    _publ_author_name
    _publ_author_footnote
    _publ_author_address
    'Mokhtari, Samia' .
;
Unit\'e de Recherche de Chimie de l'Environnement et \
Mol\'eculaire Structurale,
CHEMS, Facult\'e des Sciences Exactes,
Universit\'e des Fr\`eres Mentouri Constantine, 25000,
Algeria
;
    'Trifa, Chahrazed' .
;
Unit\'e de Recherche de Chimie de l'Environnement et \
Mol\'eculaire Structurale,
CHEMS, Facult\'e des Sciences Exactes,
Universit\'e des Fr\`eres Mentouri Constantine, 25000,
Algeria
;
    'Bouacida, Sofiane' .
;
Unit\'e de Recherche de Chimie de l'Environnement et \
Mol\'eculaire Structurale,
CHEMS, Facult\'e des Sciences Exactes,
Universit\'e des Fr\`eres Mentouri Constantine, 25000,
Algeria
D\'epartement Sciences de la Mati\`ere,
Facult\'e des Sciences Exactes et Sciences de la Nature et de la Vie,
Universit\'e Oum El Bouaghi 04000,
Algeria
;
    'Boudaren, Chaouki' .
;
Unit\'e de Recherche de Chimie de l'Environnement et \
Mol\'eculaire Structurale,
CHEMS, Facult\'e des Sciences Exactes,
Universit\'e des Fr\`eres Mentouri Constantine, 25000,
Algeria
;
    'Abdelbaky, Mohammed S.M.' .
;
Departamento de Qu\'imica F\'isica y Anal\'itica,
Universidad de Oviedo-CINN, 33006 Oviedo,
Spain
;
    'Garc\'ia-Granda, Santiago' .
;
Departamento de Qu\'imica F\'isica y Anal\'itica,
Universidad de Oviedo-CINN, 33006 Oviedo,
Spain
;
_publ_section_synopsis
;
In the title polymer, the eightfold-coordinated Sr^II^ atoms are linked by
bridging (H~2~BTEC)^2--^ anions to generate a two-dimensional network Thermal
analysis (TG--SDTA--MS) has been undertaken.
;
data_I
_audit_creation_method     'WinGX routine CIF_UPDATE'
_audit_conform_dict_name     cif_core.dic
_audit_conform_dict_version     2.3
_chemical_name_systematic
;
Poly[aqua(\m~5~-2,5-dicarboxybenzene-1,4-dicarboxylato)strontium]
;
_chemical_formula_moiety     'C10 H6 O9 Sr'
_chemical_formula_sum     'C10 H6 O9 Sr'
_chemical_formula_iupac     '[Sr (C10 H4 O8) (H2 O1)]'
_chemical_formula_weight     357.77
_symmetry_cell_setting     monoclinic
_symmetry_space_group_name_H-M     'C 2/c'
_symmetry_space_group_name_Hall     '-C 2yc'
loop_
    _symmetry_equiv_pos_as_xyz
    'x, y, z'
    '-x, y, -z+1/2'
    'x+1/2, y+1/2, z'
    '-x+1/2, y+1/2, -z+1/2'
    '-x, -y, -z'
    'x, -y, z-1/2'
    '-x+1/2, -y+1/2, -z'
    'x+1/2, -y+1/2, z-1/2'
_cell_length_a     25.8191(7)
_cell_length_b     11.9726(3)
_cell_length_c     7.1467(2)
_cell_angle_alpha     90
_cell_angle_beta     90.662(2)
_cell_angle_gamma     90
_cell_volume     2209.05(10)
_cell_formula_units_Z     8
_cell_measurement_reflns_used     5087
_cell_measurement_theta_min     2.9180
_cell_measurement_theta_max     30.9160
_cell_measurement_temperature     295.0(10)
_exptl_crystal_description     Prism
_exptl_crystal_colour     Colorless
_exptl_crystal_size_max     0.225
_exptl_crystal_size_mid     0.139
_exptl_crystal_size_min     0.096
_exptl_crystal_density_diffrn     2.151
_exptl_crystal_density_method     'not measured'
_exptl_crystal_F_000     1408
_exptl_absorpt_coefficient_mu     4.929
_exptl_absorpt_correction_type     multi-scan
_exptl_absorpt_process_details
;
(<i>CrysAlis Pro</i>; Oxford Diffraction, 2015)
;
_exptl_absorpt_correction_T_min     0.83299
_exptl_absorpt_correction_T_max     1.00000
_diffrn_ambient_temperature     295.0(10)
_diffrn_source     'fine-focus sealed X-ray tube'
_diffrn_radiation_type     'Mo K\a'
_diffrn_radiation_wavelength     0.71073
_diffrn_radiation_monochromator     graphite
_diffrn_measurement_device_type     'Oxford Diffraction Xcalibur, Ruby, Gemini'
_diffrn_measurement_device     'four-circle diffractometer'
_diffrn_measurement_method     'CCD rotation images, thick slices'
_diffrn_detector     'CCD plate'
_diffrn_detector_area_resol_mean     10.2673
_diffrn_reflns_number     16106
_diffrn_reflns_av_R_equivalents     0.0447
_diffrn_reflns_av_unetI/netI     0.0405
_diffrn_reflns_theta_min     2.915
_diffrn_reflns_theta_max     31.454
_diffrn_reflns_theta_full     25.242
_diffrn_measured_fraction_theta_max     0.929
_diffrn_measured_fraction_theta_full     0.998
_diffrn_reflns_limit_h_min     -36
_diffrn_reflns_limit_h_max     37
_diffrn_reflns_limit_k_min     -17
_diffrn_reflns_limit_k_max     16
_diffrn_reflns_limit_l_min     -9
_diffrn_reflns_limit_l_max     10
_diffrn_radiation_probe     x-ray
_reflns_number_total     3417
_reflns_number_gt     2700
_reflns_threshold_expression     'I > 2\s(I)'
_refine_ls_structure_factor_coef     Fsqd
_refine_ls_matrix_type     full
_refine_ls_R_factor_all     0.0636
_refine_ls_R_factor_gt     0.0428
_refine_ls_wR_factor_gt     0.0797
_refine_ls_wR_factor_ref     0.0863
_refine_ls_goodness_of_fit_ref     1.078
_refine_ls_restrained_S_all     1.078
_refine_ls_number_reflns     3417
_refine_ls_number_parameters     199
_refine_ls_number_restraints     2
_refine_ls_number_constraints     0
_refine_ls_hydrogen_treatment     mixed
_refine_ls_weighting_scheme     calc
_refine_ls_weighting_details
              'w=1/[\s^2^(Fo^2^)+(0.0329P)^2^+3.2810P] where P=(Fo^2^+2Fc^2^)/3'
_atom_sites_solution_hydrogens     mixed
_refine_ls_shift/su_max     0.007
_refine_ls_shift/su_mean     0
_refine_diff_density_max     0.698
_refine_diff_density_min     -0.408
_refine_ls_extinction_method     none
loop_
    _atom_type_symbol
    _atom_type_description
    _atom_type_scat_dispersion_real
    _atom_type_scat_dispersion_imag
    _atom_type_scat_source
    C C 0.0033 0.0016 'International Tables Vol C Tables 4.2.6.8 and 6.1.1.4'
    H H 0 0 'International Tables Vol C Tables 4.2.6.8 and 6.1.1.4'
    O O 0.0106 0.006 'International Tables Vol C Tables 4.2.6.8 and 6.1.1.4'
    Sr Sr -1.5307 3.2498 'International Tables Vol C Tables 4.2.6.8 and 6.1.1.4'
_computing_data_collection
;
<i>CrysAlis CCD</i> (Oxford Diffraction, 2015)
;
_computing_cell_refinement
;
<i>CrysAlis RED</i> (Oxford Diffraction, 2015)
;
_computing_data_reduction
;
<i>CrysAlis RED</i> (Oxford Diffraction, 2015)
;
_computing_structure_solution
;
SHELXS97 (Sheldrick, 2008)
;
_computing_structure_refinement
;
SHELXL97 (Sheldrick, 2008)
;
_computing_molecular_graphics
;
ORTEP-3 for Windows (Farrugia, 2012) and DIAMOND (Brandenburg & Berndt,
2001)
;
_computing_publication_material
;
WinGX (Farrugia, 2012)
;
loop_
    _atom_site_type_symbol
    _atom_site_label
    _atom_site_fract_x
    _atom_site_fract_y
    _atom_site_fract_z
    _atom_site_U_iso_or_equiv
    _atom_site_adp_type
    _atom_site_calc_flag
    _atom_site_occupancy
    _atom_site_disorder_assembly
    _atom_site_disorder_group
    C C1 0.86646(10) 0.8405(2) 0.6041(4) 0.0220(5) Uani d 1 . .
    C C2 0.86705(10) 0.7142(2) 0.6075(3) 0.0212(5) Uani d 1 . .
    C C3 0.82120(11) 0.6600(2) 0.6499(4) 0.0245(6) Uani d 1 . .
    H H3 0.7921 0.703 0.6754 0.029 Uiso calc 1 . .
    C C4 0.81681(10) 0.5436(2) 0.6561(4) 0.0222(5) Uani d 1 . .
    C C5 0.86102(10) 0.4787(2) 0.6146(3) 0.0206(5) Uani d 1 . .
    C C6 0.90708(11) 0.5344(2) 0.5760(4) 0.0252(6) Uani d 1 . .
    H H6 0.9366 0.4923 0.5527 0.03 Uiso calc 1 . .
    C C7 0.91076(11) 0.6508(2) 0.5708(4) 0.0240(6) Uani d 1 . .
    C C8 0.96109(11) 0.7054(2) 0.5286(4) 0.0310(6) Uani d 1 . .
    C C9 0.86422(11) 0.3525(2) 0.6049(4) 0.0253(6) Uani d 1 . .
    C C10 0.76333(11) 0.5051(2) 0.7169(4) 0.0290(6) Uani d 1 . .
    O O1 0.86950(8) 0.89053(15) 0.7574(3) 0.0306(5) Uani d 1 . .
    O O2 0.86043(9) 0.88916(15) 0.4518(3) 0.0346(5) Uani d 1 . .
    O O1W 0.95292(11) 0.9470(2) 1.1096(5) 0.0641(8) Uani d 1 . .
    H H2W 0.9779(14) 0.908(4) 1.077(7) 0.096 Uiso d 1 . .
    H H1W 0.959(2) 1.012(2) 1.076(7) 0.096 Uiso d 1 . .
    O O3 0.96836(9) 0.80320(18) 0.5342(5) 0.0607(8) Uani d 1 . .
    O O4A 1.0004(6) 0.6356(8) 0.533(7) 0.049(6) Uani d 0.50(7) A 1
    H H4A 1.0275 0.6705 0.5217 0.073 Uiso calc 0.50(7) A 1
    O O4B 0.9931(6) 0.6371(9) 0.438(6) 0.044(4) Uani d 0.50(7) A 2
    H H4B 1.022 0.6653 0.4338 0.066 Uiso calc 0.50(7) A 2
    O O5 0.90652(8) 0.30446(16) 0.5932(3) 0.0361(5) Uani d 1 . .
    O O6 0.82258(8) 0.29547(16) 0.6041(3) 0.0393(5) Uani d 1 . .
    O O7 0.73445(9) 0.57112(19) 0.7873(4) 0.0531(7) Uani d 1 . .
    O O8 0.74913(10) 0.40310(19) 0.7001(5) 0.0699(10) Uani d 1 . .
    H H8 0.7727 0.3666 0.6541 0.105 Uiso calc 1 . .
    Sr Sr 0.85719(2) 0.90596(2) 1.10167(3) 0.02469(9) Uani d 1 . .
loop_
    _atom_site_aniso_label
    _atom_site_aniso_U_11
    _atom_site_aniso_U_22
    _atom_site_aniso_U_33
    _atom_site_aniso_U_12
    _atom_site_aniso_U_13
    _atom_site_aniso_U_23
    C1 0.0257(14) 0.0109(11) 0.0295(13) 0.0010(9) 0.0059(11) 0.0014(10)
    C2 0.0295(14) 0.0118(11) 0.0222(12) 0.0040(10) -0.0010(11) 0.0013(10)
    C3 0.0274(14) 0.0143(12) 0.0318(14) 0.0049(10) 0.0014(11) 0.0000(11)
    C4 0.0276(14) 0.0143(12) 0.0247(13) 0.0012(10) 0.0004(11) 0.0000(10)
    C5 0.0283(13) 0.0089(10) 0.0247(12) 0.0030(10) 0.0017(10) -0.0009(10)
    C6 0.0272(14) 0.0132(12) 0.0352(15) 0.0028(10) 0.0025(11) 0.0009(11)
    C7 0.0288(14) 0.0114(12) 0.0321(14) 0.0007(10) 0.0050(11) 0.0014(10)
    C8 0.0293(15) 0.0159(13) 0.0479(18) 0.0019(11) 0.0065(13) 0.0005(12)
    C9 0.0360(16) 0.0126(12) 0.0276(13) 0.0001(11) 0.0051(12) 0.0004(11)
    C10 0.0270(14) 0.0197(13) 0.0405(16) 0.0008(11) 0.0028(12) -0.0007(12)
    O1 0.0493(13) 0.0143(9) 0.0283(10) -0.0005(8) 0.0061(9) -0.0026(8)
    O2 0.0604(15) 0.0153(9) 0.0281(10) 0.0013(9) -0.0010(10) 0.0045(8)
    O1W 0.0398(15) 0.0346(14) 0.118(3) 0.0015(12) 0.0062(16) -0.0016(17)
    O3 0.0397(13) 0.0185(11) 0.124(3) -0.0074(10) 0.0248(14) -0.0081(13)
    O4A 0.028(3) 0.016(2) 0.103(18) 0.005(2) 0.017(6) 0.011(5)
    O4B 0.030(4) 0.024(3) 0.079(12) 0.004(2) 0.017(5) 0.004(4)
    O5 0.0336(11) 0.0132(9) 0.0617(14) 0.0025(8) 0.0069(10) -0.0006(9)
    O6 0.0342(11) 0.0135(9) 0.0704(15) -0.0028(8) 0.0131(10) -0.0022(10)
    O7 0.0299(12) 0.0283(12) 0.102(2) 0.0011(10) 0.0166(13) -0.0157(13)
    O8 0.0455(15) 0.0218(12) 0.143(3) -0.0086(10) 0.0482(17) -0.0161(14)
    Sr 0.03497(15) 0.01095(12) 0.02837(14) -0.00125(10) 0.01032(10) -0.00039(10)
_geom_special_details
;
 All esds (except the esd in the dihedral angle between two l.s. planes)
 are estimated using the full covariance matrix.  The cell esds are taken
 into account individually in the estimation of esds in distances, angles
 and torsion angles; correlations between esds in cell parameters are only
 used when they are defined by crystal symmetry.  An approximate (isotropic)
 treatment of cell esds is used for estimating esds involving l.s. planes.
;
loop_
    _geom_bond_atom_site_label_1
    _geom_bond_atom_site_label_2
    _geom_bond_site_symmetry_2
    _geom_bond_distance
    _geom_bond_publ_flag
    C1 O2 . 1.243(3) ?
    C1 O1 . 1.251(3) ?
    C1 C2 . 1.512(3) ?
    C1 Sr 6_575 3.045(3) ?
    C2 C3 . 1.386(4) ?
    C2 C7 . 1.388(4) ?
    C3 C4 . 1.400(4) ?
    C3 H3 . 0.93 ?
    C4 C5 . 1.415(3) ?
    C4 C10 . 1.524(4) ?
    C5 C6 . 1.394(4) ?
    C5 C9 . 1.516(4) ?
    C6 C7 . 1.397(3) ?
    C6 H6 . 0.93 ?
    C7 C8 . 1.488(4) ?
    C8 O3 . 1.187(3) ?
    C8 O4A . 1.314(12) ?
    C8 O4B . 1.337(12) ?
    C9 O5 . 1.238(3) ?
    C9 O6 . 1.273(3) ?
    C9 Sr 6_565 3.099(3) ?
    C10 O7 . 1.201(3) ?
    C10 O8 . 1.280(3) ?
    O1 Sr . 2.4915(19) ?
    O1 Sr 6_575 2.6959(19) ?
    O2 Sr 1_554 2.510(2) ?
    O2 Sr 6_575 2.6785(19) ?
    O1W Sr . 2.520(3) ?
    O1W H2W . 0.830(19) ?
    O1W H1W . 0.826(19) ?
    O4A H4A . 0.82 ?
    O4B H4B . 0.82 ?
    O5 Sr 6_565 2.8238(19) ?
    O6 Sr 6_565 2.572(2) ?
    O7 Sr 7_667 2.519(2) ?
    O8 H8 . 0.82 ?
    Sr O2 1_556 2.510(2) ?
    Sr O7 7_667 2.519(2) ?
    Sr O6 6_566 2.572(2) ?
    Sr O2 6_576 2.6785(19) ?
    Sr O1 6_576 2.6959(19) ?
    Sr O5 6_566 2.8239(19) ?
loop_
    _geom_angle_atom_site_label_1
    _geom_angle_atom_site_label_2
    _geom_angle_atom_site_label_3
    _geom_angle_site_symmetry_1
    _geom_angle_site_symmetry_3
    _geom_angle
    _geom_angle_publ_flag
    O2 C1 O1 . . 123.3(2) ?
    O2 C1 C2 . . 119.0(2) ?
    O1 C1 C2 . . 117.7(2) ?
    O2 C1 Sr . 6_575 61.23(14) ?
    O1 C1 Sr . 6_575 62.05(13) ?
    C2 C1 Sr . 6_575 176.01(17) ?
    C3 C2 C7 . . 118.9(2) ?
    C3 C2 C1 . . 117.6(2) ?
    C7 C2 C1 . . 123.5(2) ?
    C2 C3 C4 . . 122.9(2) ?
    C2 C3 H3 . . 118.6 ?
    C4 C3 H3 . . 118.6 ?
    C3 C4 C5 . . 118.3(2) ?
    C3 C4 C10 . . 112.6(2) ?
    C5 C4 C10 . . 129.0(2) ?
    C6 C5 C4 . . 118.1(2) ?
    C6 C5 C9 . . 114.9(2) ?
    C4 C5 C9 . . 127.0(2) ?
    C5 C6 C7 . . 122.7(2) ?
    C5 C6 H6 . . 118.6 ?
    C7 C6 H6 . . 118.6 ?
    C2 C7 C6 . . 119.0(2) ?
    C2 C7 C8 . . 120.8(2) ?
    C6 C7 C8 . . 120.2(2) ?
    O3 C8 O4A . . 120.3(7) ?
    O3 C8 O4B . . 121.4(6) ?
    O3 C8 C7 . . 124.4(3) ?
    O4A C8 C7 . . 113.1(5) ?
    O4B C8 C7 . . 112.1(5) ?
    O5 C9 O6 . . 119.8(2) ?
    O5 C9 C5 . . 121.0(2) ?
    O6 C9 C5 . . 119.2(2) ?
    O5 C9 Sr . 6_565 65.65(14) ?
    O6 C9 Sr . 6_565 54.25(13) ?
    C5 C9 Sr . 6_565 173.12(18) ?
    O7 C10 O8 . . 119.3(3) ?
    O7 C10 C4 . . 119.3(3) ?
    O8 C10 C4 . . 121.4(2) ?
    C1 O1 Sr . . 153.31(17) ?
    C1 O1 Sr . 6_575 93.76(15) ?
    Sr O1 Sr . 6_575 108.96(7) ?
    C1 O2 Sr . 1_554 155.89(18) ?
    C1 O2 Sr . 6_575 94.78(16) ?
    Sr O2 Sr 1_554 6_575 108.93(7) ?
    Sr O1W H2W . . 131(4) ?
    Sr O1W H1W . . 112(4) ?
    H2W O1W H1W . . 107(5) ?
    C8 O4A H4A . . 109.5 ?
    C8 O4B H4B . . 109.5 ?
    C9 O5 Sr . 6_565 90.82(16) ?
    C9 O6 Sr . 6_565 102.06(16) ?
    C10 O7 Sr . 7_667 142.5(2) ?
    C10 O8 H8 . . 109.5 ?
    O1 Sr O2 . 1_556 167.19(7) ?
    O1 Sr O7 . 7_667 116.75(9) ?
    O2 Sr O7 1_556 7_667 73.47(9) ?
    O1 Sr O1W . . 84.28(10) ?
    O2 Sr O1W 1_556 . 88.39(10) ?
    O7 Sr O1W 7_667 . 153.66(10) ?
    O1 Sr O6 . 6_566 89.16(7) ?
    O2 Sr O6 1_556 6_566 85.74(7) ?
    O7 Sr O6 7_667 6_566 76.84(7) ?
    O1W Sr O6 . 6_566 121.57(8) ?
    O1 Sr O2 . 6_576 70.61(6) ?
    O2 Sr O2 1_556 6_576 118.11(5) ?
    O7 Sr O2 7_667 6_576 93.44(8) ?
    O1W Sr O2 . 6_576 78.18(9) ?
    O6 Sr O2 6_566 6_576 150.91(7) ?
    O1 Sr O1 . 6_576 117.32(5) ?
    O2 Sr O1 1_556 6_576 70.04(6) ?
    O7 Sr O1 7_667 6_576 83.01(7) ?
    O1W Sr O1 . 6_576 72.76(8) ?
    O6 Sr O1 6_566 6_576 152.13(7) ?
    O2 Sr O1 6_576 6_576 48.19(6) ?
    O1 Sr O5 . 6_566 81.37(6) ?
    O2 Sr O5 1_556 6_566 86.56(7) ?
    O7 Sr O5 7_667 6_566 121.96(7) ?
    O1W Sr O5 . 6_566 74.46(8) ?
    O6 Sr O5 6_566 6_566 47.19(6) ?
    O2 Sr O5 6_576 6_566 142.39(6) ?
    O1 Sr O5 6_576 6_566 139.83(6) ?
loop_
    _geom_torsion_atom_site_label_1
    _geom_torsion_atom_site_label_2
    _geom_torsion_atom_site_label_3
    _geom_torsion_atom_site_label_4
    _geom_torsion_site_symmetry_1
    _geom_torsion_site_symmetry_2
    _geom_torsion_site_symmetry_3
    _geom_torsion_site_symmetry_4
    _geom_torsion
    _geom_torsion_publ_flag
    O2 C1 C2 C3 . . . . -96.5(3) ?
    O1 C1 C2 C3 . . . . 79.9(3) ?
    O2 C1 C2 C7 . . . . 83.5(3) ?
    O1 C1 C2 C7 . . . . -100.0(3) ?
    C7 C2 C3 C4 . . . . -0.5(4) ?
    C1 C2 C3 C4 . . . . 179.5(2) ?
    C2 C3 C4 C5 . . . . -0.9(4) ?
    C2 C3 C4 C10 . . . . 176.7(2) ?
    C3 C4 C5 C6 . . . . 2.1(4) ?
    C10 C4 C5 C6 . . . . -175.0(3) ?
    C3 C4 C5 C9 . . . . -177.2(2) ?
    C10 C4 C5 C9 . . . . 5.8(5) ?
    C4 C5 C6 C7 . . . . -2.1(4) ?
    C9 C5 C6 C7 . . . . 177.3(3) ?
    C3 C2 C7 C6 . . . . 0.6(4) ?
    C1 C2 C7 C6 . . . . -179.5(3) ?
    C3 C2 C7 C8 . . . . -178.7(3) ?
    C1 C2 C7 C8 . . . . 1.3(4) ?
    C5 C6 C7 C2 . . . . 0.7(4) ?
    C5 C6 C7 C8 . . . . -180.0(3) ?
    C2 C7 C8 O3 . . . . 4.7(5) ?
    C6 C7 C8 O3 . . . . -174.6(3) ?
    C2 C7 C8 O4A . . . . 168(2) ?
    C6 C7 C8 O4A . . . . -12(2) ?
    C2 C7 C8 O4B . . . . -159.0(19) ?
    C6 C7 C8 O4B . . . . 22(2) ?
    C6 C5 C9 O5 . . . . 10.9(4) ?
    C4 C5 C9 O5 . . . . -169.8(3) ?
    C6 C5 C9 O6 . . . . -167.3(2) ?
    C4 C5 C9 O6 . . . . 12.0(4) ?
    C3 C4 C10 O7 . . . . -14.4(4) ?
    C5 C4 C10 O7 . . . . 162.8(3) ?
    C3 C4 C10 O8 . . . . 167.8(3) ?
    C5 C4 C10 O8 . . . . -15.0(5) ?
    O2 C1 O1 Sr . . . . 149.6(3) ?
    C2 C1 O1 Sr . . . . -26.7(5) ?
    Sr C1 O1 Sr 6_575 . . . 148.8(4) ?
    O2 C1 O1 Sr . . . 6_575 0.8(3) ?
    C2 C1 O1 Sr . . . 6_575 -175.5(2) ?
    O1 C1 O2 Sr . . . 1_554 168.9(3) ?
    C2 C1 O2 Sr . . . 1_554 -14.9(6) ?
    Sr C1 O2 Sr 6_575 . . 1_554 169.7(5) ?
    O1 C1 O2 Sr . . . 6_575 -0.8(3) ?
    C2 C1 O2 Sr . . . 6_575 175.5(2) ?
    O6 C9 O5 Sr . . . 6_565 -3.8(3) ?
    C5 C9 O5 Sr . . . 6_565 178.0(2) ?
    O5 C9 O6 Sr . . . 6_565 4.3(3) ?
    C5 C9 O6 Sr . . . 6_565 -177.48(19) ?
    O8 C10 O7 Sr . . . 7_667 -9.8(6) ?
    C4 C10 O7 Sr . . . 7_667 172.4(3) ?
loop_
    _geom_hbond_atom_site_label_D
    _geom_hbond_atom_site_label_H
    _geom_hbond_atom_site_label_A
    _geom_hbond_site_symmetry_A
    _geom_hbond_distance_DH
    _geom_hbond_distance_HA
    _geom_hbond_distance_DA
    _geom_hbond_angle_DHA
    _geom_hbond_publ_flag
    O1W H1W O3 6_576 0.83 2.25 3.0666(3) 170 yes
    O1W H2W O3 2_756 0.83 2.04 2.864(4) 171 yes
    O4A H4A O5 5_766 0.82 1.92 2.68(2) 152 yes
    O4B H4B O5 5_766 0.82 1.89 2.696(16) 166 yes
    O8 H8 O6 . 0.82 1.59 2.400(3) 169 yes
    C6 H6 O4A 5_766 0.93 2.32 3.240(18) 169 yes
    C6 H6 O4B 5_766 0.93 2.39 3.298(14) 166 yes
_iucr_refine_instructions_details
;
    shelx.res created by SHELXL-2014/7
TITL SIR92 run in space group C 2/c
CELL  0.71073  25.8191  11.9726   7.1467   90.000   90.662   90.000
ZERR     4.00   0.0007   0.0003   0.0002    0.000    0.002    0.000
LATT   7
SYMM  - X,   Y, 1/2 - Z
SFAC  C    H    O    SR
UNIT  80 48 72 8
MERG   2
OMIT     1   1   2
DFIX     0.850   0.020 O1W H2W
DFIX     0.850   0.020 O1W H1W
FMAP   2
PLAN   20
ACTA
BOND   $H
CONF
L.S.   8
TEMP    25.00
WGHT    0.032900    3.281000
FVAR       0.89248   0.49983
C1    1    0.866461    0.840480    0.604058    11.00000    0.02572    0.01088 =
         0.02954    0.00137    0.00589    0.00104
C2    1    0.867047    0.714206    0.607478    11.00000    0.02947    0.01183 =
         0.02221    0.00127   -0.00097    0.00398
C3    1    0.821203    0.660050    0.649907    11.00000    0.02743    0.01431 =
         0.03183   -0.00004    0.00140    0.00493
AFIX  43
H3    2    0.792101    0.702964    0.675380    11.00000   -1.20000
AFIX   0
C4    1    0.816811    0.543600    0.656076    11.00000    0.02759    0.01426 =
         0.02467   -0.00001    0.00035    0.00120
C5    1    0.861016    0.478730    0.614643    11.00000    0.02829    0.00886 =
         0.02470   -0.00094    0.00166    0.00304
C6    1    0.907080    0.534409    0.575983    11.00000    0.02724    0.01325 =
         0.03522    0.00088    0.00253    0.00282
AFIX  43
H6    2    0.936591    0.492342    0.552681    11.00000   -1.20000
AFIX   0
C7    1    0.910761    0.650789    0.570782    11.00000    0.02877    0.01137 =
         0.03207    0.00136    0.00497    0.00074
C8    1    0.961086    0.705369    0.528626    11.00000    0.02927    0.01589 =
         0.04792    0.00049    0.00648    0.00186
C9    1    0.864224    0.352453    0.604929    11.00000    0.03595    0.01257 =
         0.02759    0.00042    0.00511    0.00006
C10   1    0.763329    0.505052    0.716916    11.00000    0.02701    0.01966 =
         0.04048   -0.00068    0.00284    0.00079
O1    3    0.869500    0.890528    0.757380    11.00000    0.04927    0.01434 =
         0.02834   -0.00261    0.00612   -0.00045
O2    3    0.860435    0.889155    0.451752    11.00000    0.06043    0.01532 =
         0.02811    0.00449   -0.00095    0.00128
O1W   3    0.952918    0.947014    1.109558    11.00000    0.03977    0.03463 =
         0.11808   -0.00156    0.00617    0.00154
AFIX   2
H2W   2    0.977922    0.908376    1.076890    11.00000   -1.50000
H1W   2    0.959045    1.011745    1.076394    11.00000   -1.50000
AFIX   0
O3    3    0.968358    0.803196    0.534157    11.00000    0.03968    0.01850 =
         0.12447   -0.00812    0.02482   -0.00737
PART    1
O4A   3    1.000372    0.635584    0.532860    21.00000    0.02812    0.01570 =
         0.10310    0.01135    0.01691    0.00523
AFIX 147
H4A   2    1.027486    0.670489    0.521690    21.00000   -1.50000
AFIX   0
PART    2
O4B   3    0.993145    0.637058    0.437857   -21.00000    0.02988    0.02387 =
         0.07912    0.00354    0.01680    0.00422
AFIX 147
H4B   2    1.022042    0.665310    0.433843   -21.00000   -1.50000
AFIX   0
PART    0
O5    3    0.906519    0.304457    0.593188    11.00000    0.03359    0.01321 =
         0.06167   -0.00063    0.00695    0.00250
O6    3    0.822580    0.295465    0.604099    11.00000    0.03416    0.01354 =
         0.07041   -0.00220    0.01307   -0.00284
O7    3    0.734447    0.571118    0.787300    11.00000    0.02993    0.02834 =
         0.10153   -0.01568    0.01661    0.00110
O8    3    0.749129    0.403104    0.700098    11.00000    0.04548    0.02177 =
         0.14341   -0.01610    0.04818   -0.00861
AFIX  83
H8    2    0.772650    0.366596    0.654130    11.00000   -1.50000
AFIX   0
SR    4    0.857189    0.905961    1.101674    11.00000    0.03497    0.01095 =
         0.02837   -0.00039    0.01032   -0.00125
HKLF 4
REM  SIR92 run in space group C 2/c
REM R1 =  0.0428 for    2700 Fo > 4sig(Fo)  and  0.0636 for all    3417 data
REM    199 parameters refined using      2 restraints
END
WGHT      0.0334      3.2459
REM Highest difference peak  0.698,  deepest hole -0.408,  1-sigma level  0.097
Q1    1   0.8568  0.9055  1.2170  11.00000  0.05    0.70
Q2    1   0.7522  0.4216  0.6020  11.00000  0.05    0.58
Q3    1   0.8607  0.9070  0.9793  11.00000  0.05    0.57
Q4    1   0.7301  0.5758  0.6756  11.00000  0.05    0.56
Q5    1   0.8634  0.7772  0.5946  11.00000  0.05    0.50
Q6    1   0.8401  0.5000  0.6365  11.00000  0.05    0.47
Q7    1   0.8705  0.8855  0.8560  11.00000  0.05    0.45
Q8    1   0.8277  0.2915  0.6942  11.00000  0.05    0.44
Q9    1   0.8576  0.4169  0.6080  11.00000  0.05    0.43
Q10   1   0.8189  0.5941  0.6586  11.00000  0.05    0.43
Q11   1   0.9784  0.7780  0.6069  11.00000  0.05    0.39
Q12   1   0.8888  0.9132  1.0930  11.00000  0.05    0.38
Q13   1   0.8401  0.9506  1.1075  11.00000  0.05    0.37
Q14   1   0.8786  0.5058  0.5739  11.00000  0.05    0.37
Q15   1   0.7652  0.4242  0.7658  11.00000  0.05    0.36
Q16   1   0.8504  0.8633  0.6694  11.00000  0.05    0.36
Q17   1   0.8879  0.9340  0.4176  11.00000  0.05    0.35
Q18   1   0.8786  0.9527  1.0729  11.00000  0.05    0.35
Q19   1   0.8716  0.7201  0.6677  11.00000  0.05    0.35
Q20   1   0.8676  0.4484  0.6658  11.00000  0.05    0.33
;
