# Supplementary material for: Synthesis, crystal structure, and thermal properties of poly[aqua­(μ5-2,5-di­carb­oxy­benzene-1,4-di­carboxyl­ato)strontium]
Source: Acta Crystallogr E Crystallogr Commun. 2020 Feb 14;76(Pt 3):354–9. doi: 10.1107/S2056989020002005 (PMC7057371; doi:10.1107/S2056989020002005)
Supplement: Supplementary file 2 [file e-76-00354-Isup2.hkl]

#
# h,k,l, Fc-squared, Fo-squared, sigma(Fo-squared), status flag
#
data_I
_shelx_title ' SIR92 run in space group C 2/c'
_shelx_refln_list_code          4
_shelx_F_calc_maximum      766.66
_exptl_crystal_F_000      1408.00
_reflns_d_resolution_high  0.6810

loop_
 _space_group_symop_operation_xyz
 'x, y, z'
 '-x, y, -z+1/2'
 'x+1/2, y+1/2, z'
 '-x+1/2, y+1/2, -z+1/2'
 '-x, -y, -z'
 'x, -y, z-1/2'
 '-x+1/2, -y+1/2, -z'
 'x+1/2, -y+1/2, z-1/2'

_cell_length_a    25.8191
_cell_length_b    11.9726
_cell_length_c     7.1467
_cell_angle_alpha  90.000
_cell_angle_beta   90.662
_cell_angle_gamma  90.000

_shelx_F_squared_multiplier     1.000

loop_
 _refln_index_h
 _refln_index_k
 _refln_index_l
 _refln_F_squared_calc
 _refln_F_squared_meas
 _refln_F_squared_sigma
 _refln_observed_status
   4   0   0     103621.07     109949.77      1023.89 o
   6   0   0      30962.15      32849.27       342.08 o
   8   0   0     103877.42     107667.59      2294.19 o
  10   0   0      93710.73      96485.88      1081.43 o
  12   0   0       1173.67       1182.81        67.13 o
  14   0   0      11822.48      11951.01       344.36 o
  16   0   0        239.06        233.16        41.42 o
  18   0   0      46784.61      46807.44       816.95 o
  20   0   0       4484.52       4760.13       208.85 o
  22   0   0      40276.11      39165.21       768.24 o
  24   0   0       3182.10       3359.91       198.08 o
  26   0   0       3386.71       3122.66       201.03 o
  28   0   0       5913.84       6241.53       256.27 o
  30   0   0        290.25        241.74        78.88 o
  32   0   0       1485.65       1612.51       215.23 o
  34   0   0       1152.12       1607.01       273.31 o
  36   0   0         92.04         31.80       143.89 o
   3   1   0      17535.89      18596.20       149.72 o
   5   1   0       4443.30       4809.95        67.93 o
   7   1   0      48222.79      49385.23       410.02 o
   9   1   0       4461.53       4503.84        72.52 o
  11   1   0     112856.00     121913.06       842.98 o
  13   1   0       3039.25       2849.89        60.75 o
  15   1   0       7797.35       7640.25       136.84 o
  17   1   0      10211.34      10210.42       223.84 o
  19   1   0        338.16        336.62        47.78 o
  21   1   0       4183.82       4093.84       141.41 o
  23   1   0       1172.43       1198.47        82.81 o
  25   1   0       1499.08       1615.54       103.78 o
  27   1   0        915.62       1061.63        90.66 o
  29   1   0        575.50        647.83        95.83 o
  31   1   0       1267.08       1422.40       115.71 o
  33   1   0        732.86        743.00       114.85 o
  35   1   0        635.34        557.93       115.74 o
  37   1   0          2.17        163.15       144.49 o
   0   2   0      11198.23      11391.34       140.11 o
   2   2   0      19695.54      20966.59       156.99 o
   4   2   0        158.96        180.36        13.69 o
   6   2   0       3461.90       3698.00        58.82 o
   8   2   0       9583.93      10444.19       135.05 o
  10   2   0      20351.38      21582.31       218.34 o
  12   2   0         10.40         14.85        17.80 o
  14   2   0       6997.27       7091.50       110.00 o
  16   2   0        468.11        564.39        33.25 o
  18   2   0       1007.08       1012.66        49.12 o
  20   2   0       3575.52       3464.49       117.90 o
  22   2   0        479.12        555.91        41.87 o
  24   2   0       2659.61       2510.93       122.56 o
  26   2   0         48.88         34.90        46.35 o
  28   2   0         53.97         88.51        46.62 o
  30   2   0        186.98        194.63        69.71 o
  32   2   0        795.73       1014.64       126.32 o
  34   2   0        124.19        171.44        84.08 o
  36   2   0         13.91        158.78        90.87 o
   1   3   0       2764.12       2852.92        44.58 o
   3   3   0       8046.68       8020.31        95.43 o
   5   3   0       3378.68       3656.45        59.30 o
   7   3   0       8353.00       9572.07       115.19 o
   9   3   0         69.01         83.66        15.95 o
  11   3   0      22780.07      25452.86       258.23 o
  13   3   0        186.33        194.09        23.59 o
  15   3   0       1869.96       2003.99        66.28 o
  17   3   0       2870.62       2669.34        83.18 o
  19   3   0       1845.20       1893.61        71.92 o
  21   3   0         32.41         77.60        27.11 o
  23   3   0       2078.48       1943.10        85.70 o
  25   3   0        360.22        213.40        55.58 o
  27   3   0          5.70         39.42        44.49 o
  29   3   0        172.42         89.09        47.79 o
  31   3   0          5.16         -5.41        55.54 o
  33   3   0         68.93        181.01        92.81 o
  35   3   0         17.69         -0.33        77.18 o
  37   3   0        100.72         10.52       172.28 o
   0   4   0      67875.67      72270.55       713.73 o
   2   4   0       1938.69       1924.51        38.73 o
   4   4   0      30260.64      31416.71       252.26 o
   6   4   0      18273.72      18085.79       165.60 o
   8   4   0      48793.37      50088.57       487.43 o
  10   4   0      15134.80      15249.25       175.23 o
  12   4   0         98.38         72.77        21.89 o
  14   4   0      28849.95      30242.88       500.97 o
  16   4   0       1252.69       1302.79        63.23 o
  18   4   0       8807.33       8984.35       169.59 o
  20   4   0       3026.88       3064.71        99.77 o
  22   4   0       2582.24       2657.63        97.12 o
  24   4   0        926.33       1077.20        80.20 o
  26   4   0        487.78        441.29        60.47 o
  28   4   0       2368.34       2442.15       141.74 o
  30   4   0         61.34        191.95        67.07 o
  32   4   0        420.54        290.41        89.88 o
  34   4   0        120.00        181.94        81.64 o
  36   4   0        552.21        524.55       152.75 o
   1   5   0      67109.97      72538.24       632.40 o
   3   5   0     145483.69     157859.09      1763.21 o
   5   5   0      10868.69      11727.11       133.41 o
   7   5   0      40017.23      40877.13       481.73 o
   9   5   0        598.84        611.77        35.78 o
  11   5   0      35392.87      37724.26       438.83 o
  13   5   0      12784.48      13123.67       201.45 o
  15   5   0       5394.30       5061.69       125.15 o
  17   5   0       8280.67       8251.93       185.05 o
  19   5   0       6222.04       5869.41       179.88 o
  21   5   0      21445.15      19900.75       327.81 o
  23   5   0        108.52        103.26        39.15 o
  25   5   0       6818.55       6709.92       173.64 o
  27   5   0        215.98        237.47        65.46 o
  29   5   0       2310.94       2333.07       113.06 o
  31   5   0       2154.39       2328.90       131.55 o
  33   5   0         84.58         87.15        85.91 o
  35   5   0        573.91        520.58       247.07 o
   0   6   0      15120.46      14332.46       413.18 o
   2   6   0       9898.87      10510.81       156.04 o
   4   6   0      11178.01      10749.30       220.11 o
   6   6   0       4410.72       4405.28        87.82 o
   8   6   0      16460.93      17478.14       211.57 o
  10   6   0      36288.71      37581.37       503.00 o
  12   6   0       1987.95       1986.82        73.17 o
  14   6   0      13772.49      13455.57       203.56 o
  16   6   0         33.08         74.18        45.19 o
  18   6   0       5989.55       6355.28       200.49 o
  20   6   0       4357.21       4621.88       154.50 o
  22   6   0        170.03        300.11        56.73 o
  24   6   0       3792.55       3831.05       153.64 o
  26   6   0          6.11         47.28        46.05 o
  28   6   0       2059.71       2123.91       114.74 o
  30   6   0        432.08        475.22        98.49 o
  32   6   0       1180.44       1485.94       175.18 o
  34   6   0        103.62        259.37       125.74 o
   1   7   0      10090.19      10766.58       175.06 o
   3   7   0        816.31        850.65        41.99 o
   5   7   0        730.50        818.62        44.85 o
   7   7   0       6203.25       5843.68       116.49 o
   9   7   0        636.98        699.10        44.81 o
  11   7   0       9663.69       9559.59       172.80 o
  13   7   0      10206.09      10493.46       159.69 o
  15   7   0        611.62        617.89        46.30 o
  17   7   0       1126.96       1030.59        70.09 o
  19   7   0        265.57        312.85        52.20 o
  21   7   0       5953.45       5837.03       166.48 o
  23   7   0        888.41        990.41        80.40 o
  25   7   0        195.46        230.81        54.52 o
  27   7   0        324.98        217.53        59.43 o
  29   7   0        368.47        349.48        81.34 o
  31   7   0        763.00        896.06       114.81 o
  33   7   0         16.62        230.55       128.26 o
   0   8   0       1180.22       1332.28        72.24 o
   2   8   0        292.81        288.81        37.55 o
   4   8   0       1045.68       1054.19        61.11 o
   6   8   0        599.12        641.26        49.41 o
   8   8   0       8155.99       8140.24       171.19 o
  10   8   0         14.71         11.09        34.70 o
  12   8   0          7.91         70.14        36.86 o
  14   8   0       6324.30       5972.40       161.81 o
  16   8   0       1882.50       1820.09        71.71 o
  18   8   0         36.87         66.21        34.67 o
  20   8   0         96.96        174.89        43.40 o
  22   8   0         84.02         77.08        56.57 o
  24   8   0          4.95        128.08        61.59 o
  26   8   0         21.15        139.44        65.49 o
  28   8   0          0.18         89.22        95.51 o
  30   8   0         58.02         51.48        71.96 o
  32   8   0         16.83        -45.86       166.17 o
   1   9   0       3181.70       3274.98        92.12 o
   3   9   0      13136.66      12667.45       237.75 o
   5   9   0       1780.17       1820.21        90.87 o
   7   9   0      11306.13      11039.43       324.23 o
   9   9   0        329.24        365.06        51.43 o
  11   9   0        490.47        592.45        64.02 o
  13   9   0       1211.09       1161.70        84.14 o
  15   9   0       3452.86       3452.41       161.46 o
  17   9   0       5190.05       4931.12       160.39 o
  19   9   0        357.85        394.96        65.19 o
  21   9   0       1074.26       1145.90       147.51 o
  23   9   0          3.76        -20.01        57.56 o
  25   9   0       2638.13       2807.07       153.56 o
  27   9   0        619.55        587.12        95.39 o
  29   9   0         30.86        149.80        75.62 o
   0  10   0      30565.52      31230.88       513.84 o
   2  10   0       2493.80       2368.33       101.85 o
   4  10   0      11888.40      11992.73       244.15 o
   6  10   0       3779.68       3580.76       162.81 o
   8  10   0      11733.81      11404.07       250.76 o
  10  10   0      20170.00      20149.66       353.76 o
  12  10   0       1323.22       1313.53       117.38 o
  14  10   0       4888.01       5078.72       178.03 o
  16  10   0        928.96        857.69        85.82 o
  18  10   0       9374.53       8781.75       248.88 o
  20  10   0       1457.67       1433.58       126.13 o
  22  10   0        435.24        561.23       152.10 o
  24  10   0       2175.29       2341.19       167.47 o
  26  10   0        223.37        426.57       101.46 o
  28  10   0       2575.09       2594.37       238.16 o
  30  10   0         32.04        120.62       134.69 o
   1  11   0      13226.83      11979.21       241.19 o
   3  11   0      15720.03      14672.75       281.37 o
   5  11   0        336.04        372.94        57.71 o
   7  11   0      23147.12      22291.53       376.49 o
   9  11   0        101.41         43.29        46.10 o
  11  11   0       6681.21       6496.00       201.00 o
  13  11   0       4020.63       3898.66       160.97 o
  15  11   0       6092.82       6283.95       209.68 o
  17  11   0       6144.32       6113.02       211.43 o
  19  11   0       1022.45       1097.75       104.07 o
  21  11   0       5715.97       6104.36       253.33 o
  23  11   0         32.44         95.31        80.42 o
  25  11   0       2715.31       3025.89       278.43 o
  27  11   0       1110.33       1031.65       208.81 o
   0  12   0       1175.07       1331.39       152.98 o
   2  12   0       3801.33       3709.67       138.15 o
   4  12   0       2786.12       2616.58       121.57 o
   6  12   0        295.14        330.19        59.73 o
   8  12   0       4204.01       4367.09       190.98 o
  10  12   0       6702.05       6720.49       211.24 o
  12  12   0          6.28        151.42        59.07 o
  14  12   0       5298.10       5257.37       195.40 o
  16  12   0         15.59        129.84        63.71 o
  18  12   0       1713.88       1956.76       131.06 o
  20  12   0        703.61        669.57       101.86 o
  22  12   0         31.14        203.63        86.71 o
  24  12   0       1500.35       1553.08       188.43 o
   1  13   0          5.05         87.33        64.64 o
   3  13   0        342.60        401.23        74.45 o
   5  13   0          8.43         18.70        47.78 o
   7  13   0        133.45        117.14        54.33 o
   9  13   0         12.38        -53.28        53.28 o
  11  13   0        363.40        522.72        80.70 o
  13  13   0        158.26        247.36        68.50 o
  15  13   0        130.56        165.45        71.30 o
  17  13   0         68.93        167.80        75.67 o
  19  13   0         80.14        128.38        72.45 o
  21  13   0        370.31        293.21       114.09 o
  23  13   0         47.12        116.48       185.57 o
   0  14   0        641.34        624.66       134.97 o
   2  14   0        170.33        112.50        69.67 o
   4  14   0       3619.86       3893.48       193.10 o
   6  14   0        389.12        348.44        82.78 o
   8  14   0        292.02        326.76        87.92 o
  10  14   0        939.74        904.94        95.21 o
  12  14   0        189.97        255.69        72.68 o
  14  14   0        849.03        621.16       104.05 o
  16  14   0         43.37        136.81        75.48 o
  18  14   0       1100.15       1361.76       142.67 o
  20  14   0        451.58        406.33       149.99 o
  22  14   0         31.29       -175.35       209.50 o
   1  15   0       4130.15       3811.92       199.97 o
   3  15   0       5761.77       5845.30       246.76 o
   5  15   0        525.42        548.30       103.55 o
   7  15   0       8669.73       8830.65       333.06 o
   9  15   0         14.00        108.32        77.49 o
  11  15   0       4702.33       5181.30       239.08 o
  13  15   0       1844.33       1896.58       154.67 o
  15  15   0       2937.99       3158.72       291.55 o
  17  15   0       1550.40       1936.02       331.71 o
   0  16   0      12370.63      13598.87       887.05 o
   2  16   0        874.97        947.54       116.01 o
   4  16   0      11576.95      11662.18       366.55 o
   6  16   0       3120.92       3243.56       195.03 o
   8  16   0       2991.30       3017.95       197.07 o
  10  16   0       4573.62       5195.86       362.44 o
  12  16   0        254.88        175.98       200.09 o
   1  17   0         89.54        189.70       170.15 o
   3  17   0        840.34       1049.58       287.24 o
   5  17   0         31.40       -103.83       173.84 o
   7  17   0       1831.83       1495.18       309.41 o
 -37   1   1          6.33         -3.90       213.05 o
 -35   1   1        168.62        277.46        86.32 o
 -33   1   1       1113.54       1445.55       153.11 o
 -31   1   1        344.67        338.08        79.85 o
 -29   1   1       1107.22       1354.87       112.17 o
 -27   1   1         85.08         88.23        54.36 o
 -25   1   1       1296.20       1308.39       101.04 o
 -23   1   1       1132.27       1116.12        89.64 o
 -21   1   1       5787.44       5895.78       183.03 o
 -19   1   1        627.84        652.16        63.72 o
 -17   1   1        458.13        399.60        59.87 o
 -15   1   1        972.60        945.21        51.55 o
 -13   1   1       1605.36       1735.37        64.40 o
 -11   1   1      15258.66      15813.26       239.78 o
  -9   1   1        452.62        630.37        34.41 o
  -7   1   1        523.44        718.68        21.58 o
  -5   1   1      13845.69      13757.90       114.75 o
  -3   1   1       6929.85       7306.81        74.04 o
  -1   1   1       8983.23       9691.04        71.49 o
   1   1   1       1184.84       1190.05        25.33 o
   3   1   1        293.78        319.84        13.18 o
   5   1   1      12298.07      12754.97       112.49 o
   7   1   1       6599.90       6323.35        65.96 o
   9   1   1        403.46        338.49        15.53 o
  11   1   1       2277.78       2530.90        46.31 o
  13   1   1       8442.16       8152.52        97.74 o
  15   1   1       1235.60       1242.04        37.54 o
  17   1   1       1731.03       1708.26        46.48 o
  19   1   1       1630.90       1697.52        70.68 o
  21   1   1        384.96        388.51        42.48 o
  23   1   1       4492.18       4424.15       126.77 o
  25   1   1         95.63         80.71        39.36 o
  27   1   1       1278.61       1345.30        79.57 o
  29   1   1         89.27        214.65        82.86 o
  31   1   1        457.40        453.65        99.28 o
  33   1   1        407.53        277.90       124.09 o
  35   1   1        281.98        486.82       116.15 o
  37   1   1        171.42        131.54       155.85 o
 -36   2   1        590.65        434.54       114.43 o
 -34   2   1        230.75        148.06        88.08 o
 -32   2   1       2835.19       2808.52       147.63 o
 -30   2   1        806.96        762.02        83.47 o
 -28   2   1       2417.46       2509.54       128.72 o
 -26   2   1        346.98        379.94        70.34 o
 -24   2   1       1344.41       1394.49       127.83 o
 -22   2   1      13886.12      13503.02       288.27 o
 -20   2   1        285.89        371.15        37.02 o
 -18   2   1       5048.99       5151.64       127.68 o
 -16   2   1        351.84        328.89        35.29 o
 -14   2   1       8915.12       8583.41       141.50 o
 -12   2   1      12158.67      11062.21       143.91 o
 -10   2   1       3187.48       3477.62        63.25 o
  -8   2   1       2006.90       1794.10        41.03 o
  -6   2   1       2195.82       2227.83        38.65 o
  -4   2   1       8607.69       8185.44        83.89 o
  -2   2   1       9810.51       9418.02        88.48 o
   0   2   1      10542.27      10990.68        93.85 o
   2   2   1      20512.88      21242.83       168.61 o
   4   2   1       1031.68       1065.60        21.01 o
   6   2   1      13165.08      12776.73       112.37 o
   8   2   1       9627.26       9816.98       106.76 o
  10   2   1       7035.96       6263.06        96.85 o
  12   2   1       7479.95       7346.52        96.99 o
  14   2   1       2829.79       2468.95        52.17 o
  16   2   1      10984.77      10714.03       139.64 o
  18   2   1        137.18        193.74        22.46 o
  20   2   1       6745.71       6709.31       111.21 o
  22   2   1        194.91        267.68        33.36 o
  24   2   1       6349.69       6522.15       182.77 o
  26   2   1       1716.56       1779.96        89.64 o
  28   2   1         69.40         75.08        42.00 o
  30   2   1       2180.49       2291.96       165.97 o
  32   2   1         49.66         16.50        77.48 o
  34   2   1       1199.53       1064.46       214.32 o
  36   2   1        370.26        303.60       118.75 o
 -35   3   1        210.27        217.54        84.14 o
 -33   3   1       2276.23       2341.78       161.97 o
 -31   3   1          3.25          7.46        56.87 o
 -29   3   1       3888.36       4009.19       173.89 o
 -27   3   1        203.85        341.07        64.04 o
 -25   3   1       4087.43       3880.89       149.38 o
 -23   3   1        345.23        320.66        38.60 o
 -21   3   1       5280.30       5146.64       129.01 o
 -19   3   1      12958.30      13188.17       248.33 o
 -17   3   1       1138.42       1105.67        56.56 o
 -15   3   1      11601.14      12071.86       173.37 o
 -13   3   1       3194.37       3516.53        72.85 o
 -11   3   1      56220.46      60575.42       559.52 o
  -9   3   1      58534.66      64753.31       666.93 o
  -7   3   1      20685.33      21636.38       181.62 o
  -5   3   1       4796.19       4268.57        63.13 o
  -3   3   1         34.45         82.00        12.83 o
  -1   3   1      46603.30      45705.04       315.84 o
   1   3   1       1576.53       1595.57        32.48 o
   3   3   1      18638.73      18411.35       145.56 o
   5   3   1       4958.15       4495.03        60.68 o
   7   3   1       6013.07       5783.44        78.01 o
   9   3   1      67838.07      72010.65       506.36 o
  11   3   1      16753.27      18773.80       187.58 o
  13   3   1      49711.96      52313.57       457.38 o
  15   3   1        348.31        294.56        26.47 o
  17   3   1       9586.98       9975.54       132.13 o
  19   3   1       7263.42       7335.67       107.71 o
  21   3   1       4788.50       4758.83       109.17 o
  23   3   1       4157.83       4294.62       113.58 o
  25   3   1         32.01         85.01        40.83 o
  27   3   1       3077.41       3471.82       127.24 o
  29   3   1         54.30        102.05        55.03 o
  31   3   1       2608.19       2840.64       189.03 o
  33   3   1         83.33         85.16        79.46 o
  35   3   1        939.77        935.48       120.30 o
 -36   4   1        142.26        201.22       132.20 o
 -34   4   1         45.09        120.07        78.15 o
 -32   4   1       1483.19       1743.40       123.45 o
 -30   4   1        449.74        427.93        71.43 o
 -28   4   1         29.74         96.30        65.35 o
 -26   4   1       1609.10       1350.94        98.60 o
 -24   4   1        324.89        385.45        61.82 o
 -22   4   1      10005.82       9811.44       196.49 o
 -20   4   1       2231.34       2342.93       112.82 o
 -18   4   1       4293.18       4370.95       154.96 o
 -16   4   1        180.92        145.36        32.47 o
 -14   4   1       4120.38       4184.48        88.34 o
 -12   4   1       3262.74       2972.89        98.85 o
 -10   4   1        464.47        442.77        29.75 o
  -8   4   1      10290.45       9533.84       115.90 o
  -6   4   1         29.85        126.55        17.25 o
  -4   4   1       7349.08       6890.35        94.47 o
  -2   4   1      33171.20      34628.46       254.08 o
   0   4   1      33529.66      35581.17       289.35 o
   2   4   1      44588.02      46489.48       369.80 o
   4   4   1       1924.97       2074.95        45.43 o
   6   4   1       6213.77       5826.76       101.65 o
   8   4   1       4348.65       4770.37       115.40 o
  10   4   1       8467.33       7693.50       108.50 o
  12   4   1       1717.48       1476.29        46.67 o
  14   4   1        192.84        210.54        23.87 o
  16   4   1       5075.24       5186.82       102.86 o
  18   4   1          4.69         20.86        21.08 o
  20   4   1       7409.30       7294.75       131.62 o
  22   4   1         79.85        153.27        25.91 o
  24   4   1       5161.30       5423.69       143.87 o
  26   4   1       1309.78       1409.63        79.94 o
  28   4   1        442.98        542.54        70.67 o
  30   4   1        314.09        502.05        94.84 o
  32   4   1          5.84         66.11        72.43 o
  34   4   1        559.79        508.59       118.89 o
 -35   5   1         75.63        132.21       287.52 o
 -33   5   1        305.37        295.86        79.98 o
 -31   5   1          1.36        110.28        60.83 o
 -29   5   1        439.26        416.94        73.33 o
 -27   5   1          0.74        -35.72        51.85 o
 -25   5   1         10.28         50.47        51.66 o
 -23   5   1        608.23        662.16        71.24 o
 -21   5   1        241.43        370.95        56.38 o
 -19   5   1        676.88        654.65        61.59 o
 -17   5   1         96.41        138.53        31.48 o
 -15   5   1         79.51         28.77        26.90 o
 -13   5   1        109.99         94.47        24.76 o
 -11   5   1       6098.06       6693.63       112.43 o
  -9   5   1       1686.20       1857.43        53.32 o
  -7   5   1       1110.22       1120.48        42.85 o
  -5   5   1        136.24        132.07        20.79 o
  -3   5   1         59.75         93.49        14.64 o
  -1   5   1       9204.60       9576.80       118.56 o
   1   5   1        188.85        208.07        19.76 o
   3   5   1       3317.07       3632.15        66.52 o
   5   5   1        136.94        155.81        20.45 o
   7   5   1        187.44        176.93        23.42 o
   9   5   1       4203.48       4116.89        88.14 o
  11   5   1        626.70        631.01        32.02 o
  13   5   1       1642.62       1673.49        53.39 o
  15   5   1        213.03        233.92        28.01 o
  17   5   1         12.87         -0.40        23.40 o
  19   5   1        102.31        111.03        33.76 o
  21   5   1        349.00        294.30        36.87 o
  23   5   1        168.33        171.48        32.97 o
  25   5   1         45.44         67.87        42.07 o
  27   5   1          6.30        118.07        50.87 o
  29   5   1         65.03        171.51        63.13 o
  31   5   1        296.27        126.98        90.34 o
  33   5   1         46.35         63.68        85.51 o
 -34   6   1         56.14        210.57       138.94 o
 -32   6   1        674.25        530.99       102.54 o
 -30   6   1         54.07        151.09        62.28 o
 -28   6   1        302.42        420.18        74.37 o
 -26   6   1       1082.42       1122.79        96.29 o
 -24   6   1        327.44        301.86        59.97 o
 -22   6   1        465.39        492.62        75.78 o
 -20   6   1         51.43         41.32        32.73 o
 -18   6   1        400.03        372.38        46.32 o
 -16   6   1         37.23         77.50        45.33 o
 -14   6   1       6304.28       5927.90       156.53 o
 -12   6   1       1382.72       1571.40        71.41 o
 -10   6   1         81.90        147.55        24.54 o
  -8   6   1         83.78        118.86        21.75 o
  -6   6   1        862.38        942.55        38.68 o
  -4   6   1       6787.68       6738.15        99.78 o
  -2   6   1       2518.34       2543.06        62.60 o
   0   6   1        484.57        591.08        30.71 o
   2   6   1        475.35        390.68        26.11 o
   4   6   1        950.30       1052.62        45.02 o
   6   6   1       4680.72       4656.00        93.55 o
   8   6   1       1540.47       1628.38        60.31 o
  10   6   1        484.75        495.85        38.27 o
  12   6   1        155.07        191.08        22.67 o
  14   6   1        299.52        383.03        32.14 o
  16   6   1       5241.85       5022.37       108.06 o
  18   6   1         80.55        103.28        27.57 o
  20   6   1        321.78        383.71        50.02 o
  22   6   1        204.69        214.38        54.24 o
  24   6   1        773.69        914.86        73.61 o
  26   6   1        443.50        511.65        58.32 o
  28   6   1        506.33        668.63       117.47 o
  30   6   1        242.06        337.93        94.74 o
  32   6   1         33.05         25.21        86.26 o
 -33   7   1        217.73        117.72       123.65 o
 -31   7   1        271.03        288.45        96.75 o
 -29   7   1       1527.15       1606.80       124.31 o
 -27   7   1         85.13        191.93        67.31 o
 -25   7   1       3425.83       3297.88       154.25 o
 -23   7   1        507.85        509.17        78.93 o
 -21   7   1       1078.10       1168.06       153.41 o
 -19   7   1       7745.82       7311.64       201.87 o
 -17   7   1        246.37        289.58        95.41 o
 -15   7   1       5736.20       5457.58       160.54 o
 -13   7   1         69.02         46.27        35.36 o
 -11   7   1       3947.53       4176.78       132.13 o
  -9   7   1       4140.84       4198.35        97.57 o
  -7   7   1       5626.01       5443.57        99.83 o
  -5   7   1       4065.59       4304.23        87.43 o
  -3   7   1       1853.97       2071.66        60.99 o
  -1   7   1      16564.46      16737.47       250.16 o
   1   7   1       2124.90       2250.23        59.07 o
   3   7   1      13281.10      13790.05       192.68 o
   5   7   1       7467.65       7364.33       137.12 o
   7   7   1       2952.74       3001.30        85.71 o
   9   7   1      11796.69      12138.63       244.99 o
  11   7   1         36.66         84.54        27.03 o
  13   7   1       5889.00       5717.13       130.71 o
  15   7   1        726.39        748.28        44.35 o
  17   7   1       4933.36       5247.33       148.68 o
  19   7   1       1963.87       2091.11       101.01 o
  21   7   1       2994.23       3025.72       115.60 o
  23   7   1       2086.15       2142.30       104.35 o
  25   7   1        156.41        231.85        64.75 o
  27   7   1       2811.43       3174.06       158.61 o
  29   7   1         31.25         30.23        65.22 o
  31   7   1        586.83        807.23       159.43 o
 -32   8   1        673.96        326.65       100.63 o
 -30   8   1       3630.16       3945.36       176.49 o
 -28   8   1        338.47        381.55        77.50 o
 -26   8   1       2394.06       2463.47       134.59 o
 -24   8   1        968.02       1043.73       109.51 o
 -22   8   1       5700.49       5879.59       287.21 o
 -20   8   1        681.96        745.03        86.59 o
 -18   8   1       6858.55       6507.83       223.46 o
 -16   8   1       7371.33       7342.54       200.14 o
 -14   8   1       7989.86       8266.85       207.31 o
 -12   8   1      49206.86      47963.33       503.92 o
 -10   8   1        245.27        284.46        35.06 o
  -8   8   1      44194.12      43003.29       497.94 o
  -6   8   1       3198.19       3429.37        98.40 o
  -4   8   1      28945.75      29140.60       391.73 o
  -2   8   1      10403.66      10417.61       183.57 o
   0   8   1       2641.07       2707.24        78.44 o
   2   8   1      11102.44      10478.65       205.88 o
   4   8   1       1889.91       1864.68        77.80 o
   6   8   1      40250.04      39821.98       437.55 o
   8   8   1        877.50        976.99        60.82 o
  10   8   1      39681.06      38733.32       524.87 o
  12   8   1       7908.29       7861.86       174.27 o
  14   8   1      27478.22      27747.56       374.28 o
  16   8   1      15624.24      15531.19       305.50 o
  18   8   1        905.88        821.32        69.74 o
  20   8   1       6767.76       6727.65       235.29 o
  22   8   1        230.60        346.91        81.80 o
  24   8   1       2767.57       2668.15       180.18 o
  26   8   1       1485.09       1609.02       141.43 o
  28   8   1       1120.96       1133.23       127.24 o
  30   8   1        821.82        931.87       159.19 o
 -31   9   1        588.97        666.65       123.98 o
 -29   9   1        753.97        701.48        88.36 o
 -27   9   1         60.78         31.81        71.78 o
 -25   9   1        788.04        841.91       120.72 o
 -23   9   1       3807.91       3427.96       168.02 o
 -21   9   1       3374.60       3266.70       157.25 o
 -19   9   1       4903.98       5082.00       207.36 o
 -17   9   1          8.08          1.27        47.04 o
 -15   9   1       3453.01       3480.07       171.91 o
 -13   9   1       1739.20       1598.94        69.11 o
 -11   9   1       4464.65       4491.58       111.84 o
  -9   9   1        131.34        123.41        26.29 o
  -7   9   1        155.83        216.98        44.57 o
  -5   9   1      11923.82      11869.66       250.38 o
  -3   9   1       2124.40       2253.42        96.78 o
  -1   9   1      25458.15      25378.35       324.59 o
   1   9   1       2493.81       2360.76        75.50 o
   3   9   1      15247.46      15676.11       264.25 o
   5   9   1       7213.28       7464.26       163.59 o
   7   9   1       4137.85       4316.41       125.56 o
   9   9   1        615.77        621.28        54.62 o
  11   9   1       1575.21       1621.35        83.25 o
  13   9   1       1901.88       1916.35       105.70 o
  15   9   1       3199.44       3354.68       140.73 o
  17   9   1       2390.33       2360.13       124.38 o
  19   9   1        999.75       1079.27       129.39 o
  21   9   1       1706.32       1866.23       153.94 o
  23   9   1       4420.21       4545.11       211.44 o
  25   9   1        773.87        996.57       119.92 o
  27   9   1        863.78        837.68       169.35 o
  29   9   1        166.39        425.43       138.83 o
 -30  10   1        342.31        352.03       137.13 o
 -28  10   1        172.87        337.35        87.86 o
 -26  10   1        618.73        716.70       102.60 o
 -24  10   1        207.61        349.92        79.51 o
 -22  10   1       1177.06       1162.22       107.75 o
 -20  10   1        124.69        126.41        62.17 o
 -18  10   1        243.46        179.34        75.48 o
 -16  10   1        637.13        724.20        71.65 o
 -14  10   1        495.97        451.64        62.89 o
 -12  10   1       3444.91       3381.39       131.78 o
 -10  10   1        674.70        571.12        67.80 o
  -8  10   1       4306.27       3946.27       144.74 o
  -6  10   1         65.59        135.62        46.50 o
  -4  10   1       4060.89       4015.90       138.14 o
  -2  10   1        385.38        431.67        52.70 o
   0  10   1       1955.52       1874.38        84.98 o
   2  10   1       3228.72       3124.61       119.99 o
   4  10   1        484.80        428.80        55.61 o
   6  10   1       3468.48       3288.21       127.78 o
   8  10   1        466.22        424.97        57.10 o
  10  10   1       1936.72       1844.90       102.40 o
  12  10   1       2091.92       2032.25       112.73 o
  14  10   1        650.69        647.69        75.54 o
  16  10   1        644.71        706.26        92.72 o
  18  10   1         13.36         51.08        89.74 o
  20  10   1        247.44        243.17        75.34 o
  22  10   1        101.34        168.92        69.90 o
  24  10   1        329.39        441.24       128.74 o
  26  10   1        575.02        769.73       204.14 o
  28  10   1         91.55          9.15       124.80 o
 -29  11   1        183.67         30.74       169.02 o
 -27  11   1         36.13        138.62        96.56 o
 -25  11   1        164.85        291.89        84.61 o
 -23  11   1       1016.67        964.60       105.11 o
 -21  11   1         17.18          8.50        68.24 o
 -19  11   1         10.04         54.99        58.25 o
 -17  11   1          1.20        -60.28        60.28 o
 -15  11   1        274.81        297.26        65.83 o
 -13  11   1        176.61        209.99        69.93 o
 -11  11   1         32.73         42.08        50.83 o
  -9  11   1       2690.19       2652.10       127.90 o
  -7  11   1         18.21         20.58        63.52 o
  -5  11   1       2373.93       2394.63       114.73 o
  -3  11   1        885.15        786.00        70.36 o
  -1  11   1       1230.38       1093.25        73.17 o
   1  11   1        168.23        127.30        38.58 o
   3  11   1        947.21        806.28        68.83 o
   5  11   1       1883.50       1893.90       102.88 o
   7  11   1        990.27       1074.02        83.10 o
   9  11   1         38.11         87.90        57.97 o
  11  11   1       2088.99       2125.65       119.37 o
  13  11   1         16.32        181.21        59.79 o
  15  11   1          0.25         52.51        60.53 o
  17  11   1        808.03        878.82        88.57 o
  19  11   1          3.43        -39.60        80.49 o
  21  11   1        149.96        312.36       110.56 o
  23  11   1        137.12        -32.60       122.89 o
  25  11   1        941.82       1271.06       172.01 o
  27  11   1        404.85        851.21       306.13 o
 -26  12   1        611.03       1232.56       271.38 o
 -24  12   1        357.30        246.91       107.91 o
 -22  12   1       1221.35       1234.43       167.36 o
 -20  12   1         18.58        -46.57        72.12 o
 -18  12   1       1043.84       1199.26       144.03 o
 -16  12   1        848.04        979.55        99.07 o
 -14  12   1       1663.94       1687.99       121.38 o
 -12  12   1       6015.06       5764.37       200.47 o
 -10  12   1         17.30         51.45        50.55 o
  -8  12   1       4016.84       3965.74       160.43 o
  -6  12   1        194.89        299.55        57.59 o
  -4  12   1       6868.02       6582.70       192.08 o
  -2  12   1       1117.28       1209.71        83.27 o
   0  12   1        111.25        274.64        42.81 o
   2  12   1       1148.68       1317.62       124.78 o
   4  12   1         45.51         85.05        48.75 o
   6  12   1       9194.44       9160.71       234.94 o
   8  12   1        407.13        531.50        67.92 o
  10  12   1       3271.42       3530.19       168.11 o
  12  12   1       1723.31       1737.99       113.33 o
  14  12   1       3596.89       3851.69       166.50 o
  16  12   1       3074.72       3082.64       155.05 o
  18  12   1         60.31        182.97        75.63 o
  20  12   1        925.40       1090.87       150.77 o
  22  12   1        319.32        454.02       127.62 o
  24  12   1        767.93        846.72       189.70 o
 -23  13   1        679.36        487.14       184.62 o
 -21  13   1       1105.81       1326.46       141.80 o
 -19  13   1       4525.56       4812.38       210.37 o
 -17  13   1        368.85        381.05        99.44 o
 -15  13   1       9945.53       9891.65       282.65 o
 -13  13   1        852.13        943.72        93.39 o
 -11  13   1       5601.25       5985.87       210.96 o
  -9  13   1       6701.09       7005.32       220.76 o
  -7  13   1       4579.69       4658.51       175.99 o
  -5  13   1       8314.86       8396.79       229.76 o
  -3  13   1        132.45        248.04        67.26 o
  -1  13   1       9158.35       9112.62       281.95 o
   1  13   1        811.46        859.73       100.29 o
   3  13   1       8132.94       8346.60       267.25 o
   5  13   1       2726.18       2688.54       133.75 o
   7  13   1       4436.94       4605.03       173.85 o
   9  13   1      10550.00      10942.38       276.34 o
  11  13   1        782.90       1151.74       100.96 o
  13  13   1       7122.50       7526.31       237.17 o
  15  13   1        188.20        329.85        93.32 o
  17  13   1       6973.72       7399.66       292.74 o
  19  13   1       2339.68       2306.40       174.89 o
  21  13   1        984.16        711.23       141.43 o
  23  13   1       1547.33       1736.54       354.72 o
 -22  14   1       2018.48       2973.72       458.09 o
 -20  14   1        502.63        669.58       125.51 o
 -18  14   1       2163.81       2311.71       155.52 o
 -16  14   1        433.40        485.19        87.07 o
 -14  14   1       3016.74       2781.71       206.98 o
 -12  14   1        811.35        878.65        97.02 o
 -10  14   1        196.07        218.03        86.44 o
  -8  14   1       2643.32       2405.36       156.98 o
  -6  14   1        236.90        206.04        76.15 o
  -4  14   1       5605.66       5560.22       229.60 o
  -2  14   1       4309.80       4165.25       219.56 o
   0  14   1       2626.11       2907.42       166.89 o
   2  14   1       6903.62       7165.55       259.66 o
   4  14   1        348.94        436.36        89.68 o
   6  14   1       5397.33       5590.89       232.11 o
   8  14   1        366.21        477.52        75.58 o
  10  14   1        699.32        770.05        89.51 o
  12  14   1       1468.33       1440.75       133.12 o
  14  14   1         65.28         87.31        83.63 o
  16  14   1       3166.81       3200.90       201.67 o
  18  14   1         21.08         64.33        81.68 o
  20  14   1       1735.90       1444.35       297.29 o
  22  14   1         62.83       -169.27       169.27 o
 -17  15   1         13.72        275.62       111.10 o
 -15  15   1       1975.52       1862.30       177.20 o
 -13  15   1        350.31        449.15        97.88 o
 -11  15   1       2058.19       2175.65       162.79 o
  -9  15   1       1480.03       1458.86       136.99 o
  -7  15   1       2055.68       1898.06       150.63 o
  -5  15   1       3116.55       3026.57       251.16 o
  -3  15   1        973.45       1085.43       117.23 o
  -1  15   1       2549.24       2559.16       170.08 o
   1  15   1        359.37        422.51        92.39 o
   3  15   1       1651.08       1762.60       144.67 o
   5  15   1       2630.76       2783.62       174.21 o
   7  15   1        831.96        781.34       114.45 o
   9  15   1       2849.97       2990.73       222.45 o
  11  15   1          8.82        -14.87        96.78 o
  13  15   1       1713.57       1529.31       176.75 o
  15  15   1         11.55         36.29       240.11 o
 -12  16   1        285.60        106.14       108.98 o
 -10  16   1          9.53         40.06        86.19 o
  -8  16   1        275.04        126.01        91.81 o
  -6  16   1        453.73        379.21        95.61 o
  -4  16   1        345.97        467.85       115.66 o
  -2  16   1        241.14        428.77        99.74 o
   0  16   1         92.05        125.32        75.25 o
   2  16   1         83.95        143.31        96.39 o
   4  16   1         14.96         12.04       106.51 o
   6  16   1        215.72        164.27       112.82 o
   8  16   1        408.24        358.28       141.75 o
  10  16   1        267.51        412.70       236.63 o
  -9  17   1        798.17        389.65       202.24 o
  -7  17   1        737.69        587.49       157.97 o
  -5  17   1        124.27        -33.93       125.29 o
  -3  17   1         13.35         45.43       158.51 o
  -1  17   1        101.49        115.81       164.97 o
   1  17   1         24.83        -94.12       193.80 o
   3  17   1         90.52        -60.18       173.04 o
 -34   0   2       1317.61       1136.23       205.33 o
 -32   0   2        612.31        558.94       139.12 o
 -30   0   2       2523.65       2512.09       221.70 o
 -28   0   2       3802.14       3627.40       249.78 o
 -26   0   2       4974.04       4932.89       281.67 o
 -24   0   2      11331.58      11155.25       409.50 o
 -22   0   2        187.73        247.60        84.95 o
 -20   0   2      51237.34      51247.64       972.53 o
 -18   0   2         34.89         60.65        59.70 o
 -16   0   2      33401.53      33001.18       467.87 o
 -14   0   2       4653.06       4712.76       128.20 o
 -12   0   2       9980.10      10198.71       184.51 o
 -10   0   2       4830.65       4124.00       106.84 o
  -8   0   2      34603.78      35030.91       299.15 o
  -6   0   2      79254.08      81911.36       851.91 o
  -4   0   2        512.33        610.32        34.30 o
  -2   0   2      93414.27      97931.76       966.12 o
   0   0   2      25255.13      25306.60       281.16 o
   2   0   2     587761.19     594752.38      4600.40 o
   4   0   2      47719.60      50403.93       388.90 o
   6   0   2        303.72        444.10        30.81 o
   8   0   2      24568.22      25019.72       365.16 o
  10   0   2       4028.77       4129.82       114.00 o
  12   0   2      24337.72      23183.48       324.57 o
  14   0   2       4073.13       3695.19       168.54 o
  16   0   2        884.21        965.00        44.27 o
  18   0   2       5887.40       5830.22       136.03 o
  20   0   2      14732.16      14765.07       321.86 o
  22   0   2       8721.81       8575.94       216.19 o
  24   0   2       7332.57       7215.28       292.52 o
  26   0   2       4604.54       4235.79       276.18 o
  28   0   2         22.13        101.67        94.60 o
  30   0   2       2187.01       2121.52       223.43 o
  32   0   2        270.47        516.39       146.22 o
  34   0   2        170.78        426.67       153.56 o
  36   0   2        842.15        611.64       176.01 o
 -35   1   2        151.43        167.08       111.44 o
 -33   1   2        884.42       1012.37       104.97 o
 -31   1   2       2619.36       2749.28       178.44 o
 -29   1   2        644.49        624.97        82.74 o
 -27   1   2       1344.42       1238.69        95.72 o
 -25   1   2        194.24        295.55        58.06 o
 -23   1   2       5588.34       5498.68       196.16 o
 -21   1   2        118.32        120.26        40.59 o
 -19   1   2       3196.34       3149.04       118.46 o
 -17   1   2       2068.61       2240.56       110.76 o
 -15   1   2       5295.48       5557.20       126.44 o
 -13   1   2      20356.16      20285.84       239.59 o
 -11   1   2        536.63        641.91        29.85 o
  -9   1   2      64354.64      65618.98       479.16 o
  -7   1   2         45.96         77.31        12.01 o
  -5   1   2      10292.79      10203.17        98.61 o
  -3   1   2      15370.07      15272.13       121.13 o
  -1   1   2        434.18        327.29        14.72 o
   3   1   2         13.89         36.39         7.42 o
   5   1   2       2189.06       2083.14        30.78 o
   7   1   2       8552.42       8763.90        97.10 o
   9   1   2      11870.36      11189.75       181.34 o
  11   1   2       8967.83       8556.79       118.56 o
  13   1   2      16229.95      16955.83       219.86 o
  15   1   2       7463.90       7643.64       102.92 o
  17   1   2        602.14        639.80        29.09 o
  19   1   2       4180.36       4076.31        81.24 o
  21   1   2       1595.43       1568.38        55.27 o
  23   1   2        294.70        295.36        51.73 o
  25   1   2       2369.55       2460.58        84.77 o
  27   1   2         60.87         59.25        61.63 o
  29   1   2       1457.50       1425.60       133.16 o
  31   1   2          2.54         43.84        72.99 o
  33   1   2        713.59        757.66       119.61 o
  35   1   2         11.61         26.34       123.73 o
 -34   2   2        125.50        150.41        84.09 o
 -32   2   2         48.78         63.22        67.87 o
 -30   2   2       1322.20       1511.36       112.09 o
 -28   2   2        117.29        161.48        59.29 o
 -26   2   2         76.51        149.60        51.79 o
 -24   2   2        185.49        194.26        50.22 o
 -22   2   2       4203.99       3825.70       141.82 o
 -20   2   2       2569.38       2671.46        99.06 o
 -18   2   2       1302.06       1380.60        70.07 o
 -16   2   2       1494.67       1531.63        67.92 o
 -14   2   2       4690.34       4740.43       103.28 o
 -12   2   2       9056.26       9283.51       133.32 o
 -10   2   2        587.44        461.22        25.59 o
  -8   2   2       5455.32       5541.33        81.81 o
  -6   2   2       2850.89       2899.09        45.60 o
  -4   2   2       7342.12       7782.02        77.01 o
  -2   2   2        439.13        422.71        16.22 o
   0   2   2      11885.75      13275.40       105.91 o
   2   2   2       2887.74       2543.03        52.45 o
   4   2   2      10376.16      11478.78       114.92 o
   6   2   2        297.65        303.62        14.04 o
   8   2   2        510.77        501.35        18.90 o
  10   2   2       2585.68       2559.86        52.08 o
  12   2   2       8884.46       8530.73       104.45 o
  14   2   2       2379.54       2460.20        66.32 o
  16   2   2        806.19        735.78        34.60 o
  18   2   2        405.55        392.01        27.38 o
  20   2   2         42.58         83.19        29.37 o
  22   2   2       2000.08       2020.27        71.33 o
  24   2   2         69.32         72.45        30.52 o
  26   2   2        988.05       1045.05        96.03 o
  28   2   2        313.12        274.28        87.61 o
  30   2   2         35.89         38.73       115.16 o
  32   2   2        155.55        233.34        93.30 o
  34   2   2        160.28        159.23        89.81 o
  36   2   2        173.92        261.48       125.65 o
 -35   3   2        130.59         83.22       126.67 o
 -33   3   2          5.69         69.93        72.76 o
 -31   3   2        172.58        249.41        69.88 o
 -29   3   2          2.77        151.43        70.19 o
 -27   3   2        158.95        289.76        63.12 o
 -25   3   2         28.65         92.06        51.63 o
 -23   3   2        832.03        781.58        73.48 o
 -21   3   2       1465.50       1343.72        76.58 o
 -19   3   2         86.33        107.60        40.71 o
 -17   3   2       4105.30       4142.46       119.15 o
 -15   3   2       2028.87       1869.12        73.96 o
 -13   3   2       1364.10       1438.30        47.50 o
 -11   3   2       1372.91       1447.48        47.81 o
  -9   3   2      11740.73      12435.91       134.90 o
  -7   3   2        634.39        676.45        27.64 o
  -5   3   2        581.10        613.75        25.23 o
  -3   3   2         13.56         43.49        11.34 o
  -1   3   2         18.56         29.07        10.08 o
   1   3   2       4675.23       4983.56        61.91 o
   3   3   2       1747.73       1869.90        44.74 o
   5   3   2       1815.43       1610.75        46.30 o
   7   3   2         51.92         50.99        11.52 o
   9   3   2       1306.43       1415.46        35.21 o
  11   3   2        705.98        742.92        29.41 o
  13   3   2       3026.48       3296.58        74.94 o
  15   3   2       1477.75       1456.61        51.76 o
  17   3   2          1.47         12.63        17.92 o
  19   3   2        187.33        209.06        27.46 o
  21   3   2         13.92         45.19        21.22 o
  23   3   2         15.50         71.80        29.33 o
  25   3   2       1519.27       1617.67       183.50 o
  27   3   2          2.84         39.06        67.95 o
  29   3   2         15.14         90.32        73.04 o
  31   3   2         42.08        130.09        76.99 o
  33   3   2         25.16        138.87        80.01 o
  35   3   2          0.47        156.37       174.69 o
 -34   4   2       1507.25       1510.30       161.49 o
 -32   4   2          1.11        -61.59        70.18 o
 -30   4   2        715.04        989.17       103.88 o
 -28   4   2        115.05        123.33        57.23 o
 -26   4   2       3310.78       3479.19       151.91 o
 -24   4   2       1976.64       1876.07       109.33 o
 -22   4   2        133.44        196.33        50.00 o
 -20   4   2       5427.95       5703.19       151.87 o
 -18   4   2        924.47        813.12        60.60 o
 -16   4   2       9664.29       9705.93       156.23 o
 -14   4   2       6519.80       6431.13       129.17 o
 -12   4   2      15478.99      16116.38       192.82 o
 -10   4   2       1471.93       1179.03        38.52 o
  -8   4   2       1665.68       1583.24        46.53 o
  -6   4   2      29649.49      29226.73       246.77 o
  -4   4   2       1271.54       1219.86        38.70 o
  -2   4   2       6683.89       5829.17        80.24 o
   0   4   2       1342.72       1353.48        35.20 o
   2   4   2       8814.44       8381.58        88.85 o
   4   4   2       5739.65       4971.74        78.86 o
   6   4   2       2202.28       1977.24        39.86 o
   8   4   2      11464.81      10725.31       148.84 o
  10   4   2        661.23        651.70        27.81 o
  12   4   2       4927.34       4769.30        79.56 o
  14   4   2       3615.12       3666.25        84.12 o
  16   4   2       5402.09       5504.91       110.28 o
  18   4   2       1608.81       1518.87        61.04 o
  20   4   2        231.22        307.14        32.27 o
  22   4   2       2438.63       2538.82        94.69 o
  24   4   2         18.54         92.75        33.63 o
  26   4   2        957.84       1192.13        87.50 o
  28   4   2        113.19        261.17        70.38 o
  30   4   2        510.09        615.17        90.33 o
  32   4   2        550.08        539.69       103.64 o
  34   4   2         60.80        195.92       130.95 o
 -35   5   2         29.02       -181.31       181.31 o
 -33   5   2       1172.79       1032.42       106.95 o
 -31   5   2       1890.82       1746.60       127.13 o
 -29   5   2       1036.15       1035.19       102.36 o
 -27   5   2       4986.35       4856.75       188.03 o
 -25   5   2        354.66        434.35        75.59 o
 -23   5   2      10597.40      10208.38       252.78 o
 -21   5   2       3759.37       3228.34       138.81 o
 -19   5   2      13640.44      12890.66       213.53 o
 -17   5   2      10691.51      10335.48       183.50 o
 -15   5   2       4406.52       4459.72       114.04 o
 -13   5   2       9165.72       8816.78       150.87 o
 -11   5   2       2761.41       2682.05        68.78 o
  -9   5   2      25867.58      26692.03       286.51 o
  -7   5   2       1445.54       1400.53        45.44 o
  -5   5   2      21737.82      21394.58       208.44 o
  -3   5   2      32816.88      33400.84       265.24 o
  -1   5   2      31373.88      33175.09       274.43 o
   1   5   2      56827.64      59118.38       614.11 o
   3   5   2       2478.96       2887.45        54.08 o
   5   5   2      56320.50      58476.23       610.89 o
   7   5   2       2703.67       2866.53        54.44 o
   9   5   2       2950.93       2589.73        61.07 o
  11   5   2       4771.36       4486.43        88.34 o
  13   5   2       3134.51       3375.04        73.40 o
  15   5   2      11788.30      11561.59       160.34 o
  17   5   2        351.92        419.44        36.25 o
  19   5   2       5192.03       4980.16       117.63 o
  21   5   2         18.25         72.62        37.41 o
  23   5   2       9826.99       9452.88       202.06 o
  25   5   2       1552.21       1793.17        97.80 o
  27   5   2        808.91        722.14        89.15 o
  29   5   2       1092.26       1302.76       114.01 o
  31   5   2        103.74        204.46       105.01 o
  33   5   2       1247.42       1072.75       165.86 o
 -34   6   2       1068.13        912.63       169.90 o
 -32   6   2         25.92         75.46        80.61 o
 -30   6   2       2330.13       2448.23       149.23 o
 -28   6   2         23.30         50.87        58.24 o
 -26   6   2       2946.85       3007.38       149.91 o
 -24   6   2       1291.65       1291.14        97.20 o
 -22   6   2       3687.15       3455.57       149.12 o
 -20   6   2       1762.13       2200.78       128.68 o
 -18   6   2       1617.34       1501.75        81.09 o
 -16   6   2       9191.38       9552.93       194.56 o
 -14   6   2       2314.49       2319.79        79.83 o
 -12   6   2      11069.54      10542.20       172.03 o
 -10   6   2       8379.36       8182.19       137.01 o
  -8   6   2      14353.30      14662.89       238.70 o
  -6   6   2      16993.47      17951.85       178.63 o
  -4   6   2         34.82         77.53        18.92 o
  -2   6   2       8074.64       7565.93       109.00 o
   0   6   2        576.02        663.33        31.36 o
   2   6   2       2399.54       2071.44        52.18 o
   4   6   2      10466.03      10298.94       117.66 o
   6   6   2        413.72        456.29        25.42 o
   8   6   2       9813.01       9818.51       201.75 o
  10   6   2        341.04        318.95        28.59 o
  12   6   2      15390.59      15149.49       192.71 o
  14   6   2        992.06        985.10        52.14 o
  16   6   2       4092.41       4158.05       100.91 o
  18   6   2       2891.07       2901.00        89.30 o
  20   6   2        135.38        170.29        43.58 o
  22   6   2       3301.66       3361.30       138.54 o
  24   6   2        736.37        649.90        83.32 o
  26   6   2       1628.09       1795.55       108.08 o
  28   6   2        973.13       1165.77       155.00 o
  30   6   2        539.04        616.43       155.39 o
  32   6   2        672.37        574.05       152.95 o
 -33   7   2       1366.01       1320.22       159.53 o
 -31   7   2         65.19        156.55        70.96 o
 -29   7   2        398.15        286.50        75.84 o
 -27   7   2        932.99        924.04        98.23 o
 -25   7   2        212.66        382.79        75.18 o
 -23   7   2       1222.38       1257.42        99.94 o
 -21   7   2          6.50         71.14        60.22 o
 -19   7   2       6686.46       6559.22       221.51 o
 -17   7   2       2574.28       2456.92       109.34 o
 -15   7   2        254.01        337.58        45.77 o
 -13   7   2       6164.01       6084.77       144.13 o
 -11   7   2       3498.50       3203.93       103.06 o
  -9   7   2       9858.73       9712.27       169.74 o
  -7   7   2       3421.23       3625.43        89.12 o
  -5   7   2       2390.23       2492.61        73.54 o
  -3   7   2        635.85        591.07        48.65 o
  -1   7   2        950.75        884.29        44.11 o
   1   7   2      10140.78      10833.45       198.75 o
   3   7   2       2742.54       3011.13        77.09 o
   5   7   2       3594.45       3511.74        94.75 o
   7   7   2       2624.00       2604.03        76.56 o
   9   7   2       6974.09       6359.06       134.02 o
  11   7   2        593.50        551.68        42.94 o
  13   7   2       2926.25       2951.98        89.02 o
  15   7   2       8505.73       8670.71       172.94 o
  17   7   2        399.92        360.01        52.72 o
  19   7   2       1268.55       1206.47        82.66 o
  21   7   2         12.00          0.60        36.62 o
  23   7   2       1935.50       2045.36       132.93 o
  25   7   2       1365.18       1375.49       124.05 o
  27   7   2         17.25        105.79       100.72 o
  29   7   2        208.37        190.03       107.83 o
  31   7   2         49.48        175.85       130.87 o
 -32   8   2         63.26        241.91       110.16 o
 -30   8   2          2.76        128.62        99.03 o
 -28   8   2         30.15         76.02        77.77 o
 -26   8   2         11.71         63.31        69.89 o
 -24   8   2         31.56         80.63        82.73 o
 -22   8   2         14.85        123.44        66.40 o
 -20   8   2         21.44         65.71        71.48 o
 -18   8   2        226.83        218.78        91.44 o
 -16   8   2         19.09         68.70        52.45 o
 -14   8   2       2000.43       1972.93       103.25 o
 -12   8   2       2485.19       2707.61       116.10 o
 -10   8   2         40.95        110.11        31.89 o
  -8   8   2        421.08        505.72        45.18 o
  -6   8   2       2087.10       1995.08        78.48 o
  -4   8   2         93.87        117.60        27.20 o
  -2   8   2       1307.63       1233.62        59.27 o
   0   8   2        403.53        501.15        49.93 o
   2   8   2       3682.20       3754.83       117.25 o
   4   8   2         18.01         34.90        23.99 o
   6   8   2         66.45         65.92        25.99 o
   8   8   2          5.46         14.86        33.05 o
  10   8   2        799.28        922.09        57.45 o
  12   8   2          1.39         45.12        29.49 o
  14   8   2        597.72        727.82        55.98 o
  16   8   2        960.75        874.98        69.30 o
  18   8   2        259.21        222.00        54.49 o
  20   8   2        342.95        230.85        63.54 o
  22   8   2         18.51          6.49        56.65 o
  24   8   2        455.32        399.69       133.65 o
  26   8   2          1.42        134.14        97.21 o
  28   8   2          4.64         22.61       128.66 o
  30   8   2         11.72        267.96       100.99 o
 -31   9   2         27.62         30.47        87.04 o
 -29   9   2        502.98        461.42        91.88 o
 -27   9   2        422.77        332.21        81.58 o
 -25   9   2        366.13        527.66       136.22 o
 -23   9   2       3576.92       3927.44       196.22 o
 -21   9   2        499.16        414.50        93.99 o
 -19   9   2        977.19        943.82       106.24 o
 -17   9   2       1295.59       1523.10       101.91 o
 -15   9   2       3937.20       3738.43       148.74 o
 -13   9   2       3333.55       3498.75       153.81 o
 -11   9   2         10.11         57.11        34.12 o
  -9   9   2        148.68        195.91        37.54 o
  -7   9   2        162.00        103.98        36.51 o
  -5   9   2       4737.88       4687.30       130.87 o
  -3   9   2       1978.44       2032.05        84.92 o
  -1   9   2        749.81        857.53        63.65 o
   1   9   2       1092.35       1158.08        65.21 o
   3   9   2         26.26         74.47        18.45 o
   5   9   2       5775.19       5212.65       132.87 o
   7   9   2        318.44        332.22        41.96 o
   9   9   2        382.07        346.70        42.11 o
  11   9   2       1451.91       1323.97        72.12 o
  13   9   2       1339.70       1303.13        95.43 o
  15   9   2       1445.77       1514.66        94.98 o
  17   9   2         27.60        134.75        55.82 o
  19   9   2       1331.79       1292.06       108.13 o
  21   9   2        593.40        596.04       163.54 o
  23   9   2        133.93        234.49       101.47 o
  25   9   2        540.83        577.69       159.54 o
  27   9   2        429.67        716.70       149.44 o
  29   9   2        674.67        915.92       307.15 o
 -30  10   2       1584.34       1489.64       212.14 o
 -28  10   2        914.49        951.04       115.91 o
 -26  10   2       3006.17       2838.25       187.10 o
 -24  10   2       1599.04       1427.75       134.54 o
 -22  10   2       1067.68       1118.09       119.55 o
 -20  10   2       1621.57       1931.21       146.11 o
 -18  10   2        273.04        257.59        66.25 o
 -16  10   2      11547.42      10775.01       268.91 o
 -14  10   2         99.55        140.29        55.66 o
 -12  10   2       2554.28       2717.99       130.13 o
 -10  10   2       5976.38       5768.26       183.00 o
  -8  10   2      10085.28      10068.73       254.44 o
  -6  10   2      16969.70      16588.24       570.40 o
  -4  10   2         74.32         54.09        35.03 o
  -2  10   2       6910.86       7008.46       183.33 o
   0  10   2        904.84        878.33        64.11 o
   2  10   2      10476.00       9922.81       274.76 o
   4  10   2       5909.52       5789.96       148.62 o
   6  10   2        757.84        801.03        60.46 o
   8  10   2       3518.18       3673.43       125.60 o
  10  10   2        166.32        208.69        39.97 o
  12  10   2      10092.88      10097.44       328.84 o
  14  10   2        546.51        684.54        71.33 o
  16  10   2       1860.80       1848.46       156.64 o
  18  10   2       2817.76       2843.55       153.72 o
  20  10   2        869.14        762.17       152.89 o
  22  10   2       2431.94       2789.75       245.35 o
  24  10   2        200.35        169.64        97.95 o
  26  10   2       1284.50       1368.93       181.39 o
 -27  11   2       2529.78       2481.58       210.03 o
 -25  11   2        374.47         39.87       121.36 o
 -23  11   2       3950.96       4224.62       198.81 o
 -21  11   2       2232.89       2559.32       171.16 o
 -19  11   2       4715.42       4607.43       188.75 o
 -17  11   2       4665.40       4630.36       185.69 o
 -15  11   2       3529.29       3606.38       214.79 o
 -13  11   2      12266.58      11794.28       285.68 o
 -11  11   2         66.32        144.44        55.54 o
  -9  11   2       7264.85       6980.70       231.99 o
  -7  11   2       1244.00       1301.67       105.78 o
  -5  11   2      19145.71      18336.36       332.74 o
  -3  11   2       6112.08       5882.70       231.10 o
  -1  11   2       3131.94       3218.10       122.72 o
   1  11   2      18053.48      15846.62       346.97 o
   3  11   2       1877.74       1718.45       112.61 o
   5  11   2      18206.83      17260.75       319.18 o
   7  11   2       1852.86       1954.45       107.96 o
   9  11   2       8462.33       8517.94       243.22 o
  11  11   2       2964.45       2840.40       166.80 o
  13  11   2       1740.28       1760.29       122.11 o
  15  11   2       5551.87       5618.77       216.44 o
  17  11   2        405.38        465.13       106.09 o
  19  11   2       4488.22       4568.88       266.91 o
  21  11   2         80.47         74.53       123.75 o
  23  11   2       2760.55       2986.92       236.29 o
  25  11   2        540.92        789.80       158.97 o
 -26  12   2        404.94        299.87       129.98 o
 -24  12   2        456.13        335.44       120.74 o
 -22  12   2       1307.01       1406.41       126.10 o
 -20  12   2        831.97        828.80       104.13 o
 -18  12   2         15.81        110.32        64.59 o
 -16  12   2       3770.35       3366.29       152.22 o
 -14  12   2       1170.77       1301.80       104.98 o
 -12  12   2       4806.76       5026.05       190.09 o
 -10  12   2       2454.95       2504.61       133.92 o
  -8  12   2       2755.86       2559.74       130.59 o
  -6  12   2       8189.65       8423.17       305.08 o
  -4  12   2         75.14        141.78        51.16 o
  -2  12   2       4021.77       4201.67       147.70 o
   0  12   2        403.68        504.29        75.44 o
   2  12   2       1950.69       2132.61       142.09 o
   4  12   2       6631.25       6792.16       231.46 o
   6  12   2       2265.24       2369.29       122.32 o
   8  12   2       2756.74       3147.89       139.46 o
  10  12   2        943.99        912.32        84.64 o
  12  12   2       7631.34       7495.55       222.02 o
  14  12   2        872.20        745.35       106.33 o
  16  12   2       3626.90       3965.30       212.36 o
  18  12   2        447.61        552.11       121.42 o
  20  12   2        304.82        378.94       143.85 o
  22  12   2        727.68        689.47       141.03 o
  24  12   2         31.12        377.19       229.37 o
 -23  13   2        248.62        461.56       156.41 o
 -21  13   2         17.79        -28.09        86.75 o
 -19  13   2        403.53        495.09        99.45 o
 -17  13   2          4.18        191.34        93.42 o
 -15  13   2        106.83        -35.90        66.45 o
 -13  13   2         17.27         69.07        58.65 o
 -11  13   2         43.12         48.84        74.85 o
  -9  13   2         19.51         34.46        54.20 o
  -7  13   2         79.48         35.09        67.92 o
  -5  13   2        325.19        383.48       115.56 o
  -3  13   2        804.84        865.31       126.85 o
  -1  13   2        634.29        778.24        99.13 o
   1  13   2        888.64        925.29       101.20 o
   3  13   2         22.89         17.65        75.96 o
   5  13   2       1507.51       1410.57       116.05 o
   7  13   2          3.34         73.54        54.78 o
   9  13   2         69.81        125.32       104.22 o
  11  13   2         29.43         26.10        71.05 o
  13  13   2         23.03        142.65        76.20 o
  15  13   2        226.25        247.42        93.82 o
  17  13   2         46.21         52.71        89.27 o
  19  13   2        252.73        127.69       129.12 o
  21  13   2         10.08        -25.14       154.39 o
  23  13   2        473.23        875.36       276.67 o
 -20  14   2        130.87         57.67       136.74 o
 -18  14   2        278.29        377.39       114.33 o
 -16  14   2       1396.69       1434.66       126.46 o
 -14  14   2         27.19        183.61        83.43 o
 -12  14   2        272.28        348.05        85.97 o
 -10  14   2        142.32        135.82        92.30 o
  -8  14   2        163.12        172.80        72.69 o
  -6  14   2         93.01         94.64        69.84 o
  -4  14   2          6.17         90.45        83.41 o
  -2  14   2       1026.94        871.50       104.48 o
   0  14   2          5.73         -9.24        83.34 o
   2  14   2         47.24        104.81        70.86 o
   4  14   2        177.92        131.41        70.75 o
   6  14   2        491.89        377.52       103.98 o
   8  14   2        346.10        396.56        88.65 o
  10  14   2        275.65        309.35        85.33 o
  12  14   2         84.47        100.26       118.79 o
  14  14   2        193.54        225.38        87.90 o
  16  14   2         62.02        146.08        93.56 o
  18  14   2        439.86        232.97       173.26 o
  20  14   2         12.94        251.37       210.66 o
 -17  15   2        675.30        706.31       172.31 o
 -15  15   2        723.47        658.06       130.24 o
 -13  15   2       4679.37       4391.87       227.40 o
 -11  15   2        153.73        116.24        79.72 o
  -9  15   2       4703.54       5351.26       243.80 o
  -7  15   2        878.90        877.93       115.95 o
  -5  15   2       6388.07       6057.92       253.24 o
  -3  15   2       3196.78       3317.05       189.19 o
  -1  15   2       1041.94        924.80       109.02 o
   1  15   2       4944.05       5026.09       341.21 o
   3  15   2        254.83        379.38       108.25 o
   5  15   2       4241.28       4283.37       264.75 o
   7  15   2        352.59        490.87       120.97 o
   9  15   2       2651.56       3053.79       229.94 o
  11  15   2        959.74        908.17       143.62 o
  13  15   2       1427.83       1736.15       332.69 o
 -14  16   2       1169.37       1138.84       282.89 o
 -12  16   2       3339.44       3635.61       244.88 o
 -10  16   2       2461.65       2467.76       208.34 o
  -8  16   2       2267.49       2206.93       234.78 o
  -6  16   2       6727.31       6727.07       317.45 o
  -4  16   2        192.87        334.71       111.85 o
  -2  16   2      12833.35      13616.99       472.76 o
   0  16   2        732.03        614.16       165.62 o
   2  16   2       9001.45       9462.84       443.31 o
   4  16   2       4806.48       5402.40       375.45 o
   6  16   2       5339.39       5699.85       768.63 o
 -35   1   3        226.01        274.78       122.70 o
 -33   1   3          7.93        236.65        93.72 o
 -31   1   3       1757.40       1809.52       151.81 o
 -29   1   3         80.36        151.38        64.13 o
 -27   1   3        996.52       1062.71       124.58 o
 -25   1   3       2238.27       2214.04       115.73 o
 -23   1   3        133.72        171.65        49.13 o
 -21   1   3       4134.43       4001.52        99.05 o
 -19   1   3       2153.90       2180.85        75.97 o
 -17   1   3       2462.32       2516.93        66.38 o
 -15   1   3       1412.57       1413.33        48.57 o
 -13   1   3       3885.58       3693.18        79.70 o
 -11   1   3       1682.45       1548.70        39.84 o
  -9   1   3      13682.80      13984.75       173.79 o
  -7   1   3      14757.20      14748.97       163.02 o
  -5   1   3       2848.89       3015.83        52.10 o
  -3   1   3      36775.46      38734.85       321.74 o
  -1   1   3        686.80        640.54        26.60 o
   1   1   3      20590.97      20992.06       178.69 o
   3   1   3       9691.26       9953.56        97.52 o
   5   1   3        255.81        252.76        15.94 o
   7   1   3      13051.88      13106.20       125.12 o
   9   1   3       2511.10       2630.50        48.64 o
  11   1   3       3703.75       3437.30       108.55 o
  13   1   3       1104.38       1115.33        44.62 o
  15   1   3       5180.34       5016.43       102.49 o
  17   1   3       1906.89       1997.38        73.88 o
  19   1   3       1598.19       1558.23        75.04 o
  21   1   3       1856.78       1775.41       111.82 o
  23   1   3          2.68        -33.52        44.08 o
  25   1   3       2077.06       1807.52       152.85 o
  27   1   3        158.73        135.80       114.95 o
  29   1   3        364.57        254.59        92.64 o
  31   1   3        228.01        249.89        98.61 o
  33   1   3         52.87        -83.34        95.10 o
  35   1   3        213.64        108.83       166.59 o
 -34   2   3        708.02        709.50       132.97 o
 -32   2   3        141.85        202.93        99.95 o
 -30   2   3       2052.42       1981.80       151.88 o
 -28   2   3       3169.50       3098.24       148.88 o
 -26   2   3        174.53        292.28        59.68 o
 -24   2   3       2740.71       2768.22       146.95 o
 -22   2   3        599.10        617.30        46.41 o
 -20   2   3      13351.06      12578.73       223.74 o
 -18   2   3      12380.90      11785.84       205.12 o
 -16   2   3       1403.81       1545.26        66.52 o
 -14   2   3      16606.81      16034.52       199.70 o
 -12   2   3         57.83         63.74        21.18 o
 -10   2   3      34828.87      32612.76       287.37 o
  -8   2   3       2053.01       1919.89        49.45 o
  -6   2   3      11612.87      11190.39       140.58 o
  -4   2   3      17044.46      17415.86       159.06 o
  -2   2   3      13137.49      13538.40       118.70 o
   0   2   3      42124.68      43430.50       286.41 o
   2   2   3       4426.57       4721.03        64.88 o
   4   2   3      57317.11      62108.92       439.73 o
   6   2   3       3671.42       3686.37        63.82 o
   8   2   3      23503.75      22860.96       358.99 o
  10   2   3      12473.56      12081.86       172.39 o
  12   2   3       7247.97       6749.36       128.00 o
  14   2   3      10982.51      10584.40       165.67 o
  16   2   3         20.24         30.95        17.94 o
  18   2   3       6488.51       5720.84        90.66 o
  20   2   3        505.79        458.92        45.03 o
  22   2   3       4193.43       4003.01       190.74 o
  24   2   3        697.29        828.98        89.79 o
  26   2   3       1289.78       1007.48       103.31 o
  28   2   3       1346.40       1158.36       117.39 o
  30   2   3          2.89          2.07        72.43 o
  32   2   3        910.25        752.51       135.52 o
  34   2   3        105.25        193.19        98.46 o
 -35   3   3       1356.73       1610.17       208.24 o
 -33   3   3         68.61        232.94       105.34 o
 -31   3   3       2643.25       2980.66       185.01 o
 -29   3   3        973.70       1090.92       131.81 o
 -27   3   3       3448.60       3581.81       159.43 o
 -25   3   3       4676.29       4563.55       172.43 o
 -23   3   3       1496.54       1525.84       100.14 o
 -21   3   3       5248.84       5180.57       144.52 o
 -19   3   3        314.73        376.87        42.67 o
 -17   3   3      24930.75      25236.53       326.26 o
 -15   3   3       9605.24       9848.00       209.44 o
 -13   3   3      13800.52      13416.25       200.40 o
 -11   3   3      31402.81      32086.73       364.85 o
  -9   3   3      24802.47      25925.29       220.45 o
  -7   3   3     105557.82     109369.12       646.85 o
  -5   3   3          7.88         53.96        12.49 o
  -3   3   3      30331.77      31826.01       295.61 o
  -1   3   3       5160.22       5377.70        71.14 o
   1   3   3      61499.58      62490.60       540.50 o
   3   3   3      20385.73      21338.39       205.33 o
   5   3   3      10924.63      11808.51       169.91 o
   7   3   3      30583.10      32027.50       451.68 o
   9   3   3       3094.35       3490.36        76.30 o
  11   3   3      61659.12      61352.75       975.78 o
  13   3   3        194.74        250.70        27.39 o
  15   3   3      24962.52      23823.68       260.94 o
  17   3   3       4361.80       4184.44        97.27 o
  19   3   3       4068.55       4014.79        99.68 o
  21   3   3       5900.40       5770.25       117.68 o
  23   3   3        527.87        524.77        48.03 o
  25   3   3       2071.93       2098.46       110.33 o
  27   3   3        302.63        160.41        95.33 o
  29   3   3       1191.81       1032.50       114.52 o
  31   3   3        246.71        281.10       102.08 o
  33   3   3        932.27       1092.90       158.08 o
  35   3   3        148.32        335.65       206.16 o
 -34   4   3        249.59         90.29       106.03 o
 -32   4   3        146.47        296.66        95.90 o
 -30   4   3        817.71        871.06        98.25 o
 -28   4   3       1568.03       1492.24       124.20 o
 -26   4   3        864.85        773.13        82.29 o
 -24   4   3       2837.35       2886.85       154.32 o
 -22   4   3        593.13        683.12        74.48 o
 -20   4   3       7738.99       7207.13       172.70 o
 -18   4   3       6425.41       6462.05       155.57 o
 -16   4   3        770.70        918.39        58.00 o
 -14   4   3       4226.75       4203.04       100.45 o
 -12   4   3        822.31        764.76        43.83 o
 -10   4   3      10370.76       9215.05       122.10 o
  -8   4   3       1319.35       1266.60        41.68 o
  -6   4   3      10308.17      10129.71       123.86 o
  -4   4   3      15574.84      15513.91       153.77 o
  -2   4   3       4578.76       4732.14        76.84 o
   0   4   3      43178.23      43786.04       415.94 o
   2   4   3       5069.23       5202.89       124.85 o
   4   4   3      28018.94      29569.77       279.27 o
   6   4   3       3581.87       3770.05        73.79 o
   8   4   3       5180.38       5028.45       118.93 o
  10   4   3       3410.86       3202.90        82.51 o
  12   4   3       3326.59       3341.29       106.22 o
  14   4   3       3043.79       2760.38        64.85 o
  16   4   3        174.60        190.29        21.25 o
  18   4   3       4451.94       4065.54       129.32 o
  20   4   3         69.60         69.98        29.43 o
  22   4   3       3975.53       4152.56       167.91 o
  24   4   3        546.48        609.37        64.41 o
  26   4   3        978.70        729.10       107.17 o
  28   4   3       1151.21       1229.17       182.06 o
  30   4   3          9.58        183.55        97.68 o
  32   4   3        169.27        213.18       195.71 o
  34   4   3         65.89        332.73       194.18 o
 -33   5   3         56.99        185.08       120.42 o
 -31   5   3        508.04        625.48       116.39 o
 -29   5   3          2.60        157.17        71.19 o
 -27   5   3        227.25        175.01        81.05 o
 -25   5   3         72.57        142.23        85.58 o
 -23   5   3          2.98         97.11        54.54 o
 -21   5   3        313.91        308.61        63.13 o
 -19   5   3        118.48         86.94        35.91 o
 -17   5   3        153.77        172.88        30.61 o
 -15   5   3        195.98        212.99        35.00 o
 -13   5   3         56.10         25.86        27.07 o
 -11   5   3         13.66         20.19        19.78 o
  -9   5   3       3683.52       3903.08        80.97 o
  -7   5   3        164.72        143.19        21.03 o
  -5   5   3        136.10        112.62        19.94 o
  -3   5   3         56.70         67.24        15.93 o
  -1   5   3          8.75         55.89        16.69 o
   1   5   3       1427.22       1347.02        39.44 o
   3   5   3        182.84        140.08        15.17 o
   5   5   3         67.50         64.57        19.96 o
   7   5   3        175.23        165.09        30.37 o
   9   5   3        267.42        314.20        32.11 o
  11   5   3        884.50        931.79        52.52 o
  13   5   3          1.63         11.75        14.91 o
  15   5   3         36.27         54.22        18.52 o
  17   5   3        489.47        481.32        32.45 o
  19   5   3          7.02         19.73        28.09 o
  21   5   3        118.32        140.73        44.67 o
  23   5   3         36.51         89.41        39.02 o
  25   5   3         24.15        122.30        89.00 o
  27   5   3         24.06        235.32        84.27 o
  29   5   3         15.80        128.70        91.79 o
  31   5   3         39.11        128.55       105.84 o
  33   5   3         63.26        289.11       210.34 o
 -32   6   3        135.41        349.28       183.01 o
 -30   6   3        270.63        405.46        92.09 o
 -28   6   3        798.50       1097.78       105.24 o
 -26   6   3         21.17         30.02        60.96 o
 -24   6   3       1596.35       1655.49       114.66 o
 -22   6   3        284.28        345.50        68.17 o
 -20   6   3        289.85        336.93        62.01 o
 -18   6   3        954.57        916.58        59.22 o
 -16   6   3        834.14        801.91        58.03 o
 -14   6   3       1435.81       1502.18        73.54 o
 -12   6   3       1477.92       1422.06        61.83 o
 -10   6   3       2013.78       1873.07        64.77 o
  -8   6   3        886.75        915.02        44.61 o
  -6   6   3       6505.58       6360.09       103.88 o
  -4   6   3       4643.15       4702.03        93.14 o
  -2   6   3       5199.14       5645.93        98.83 o
   0   6   3      12570.11      12312.03       151.68 o
   2   6   3        377.10        422.21        27.01 o
   4   6   3       6870.09       6325.60       134.91 o
   6   6   3         16.74         46.77        27.79 o
   8   6   3       4455.56       4663.82       109.81 o
  10   6   3       1307.72       1229.84        59.13 o
  12   6   3         96.91         71.33        15.88 o
  14   6   3       1205.13       1195.50        48.32 o
  16   6   3         84.83         89.46        25.97 o
  18   6   3       3307.36       3335.79       168.82 o
  20   6   3          2.38         99.82        40.86 o
  22   6   3        396.33        469.84        53.90 o
  24   6   3        397.38        616.50        72.27 o
  26   6   3        262.63        350.64       115.85 o
  28   6   3        312.45        309.85       237.55 o
  30   6   3         36.40        517.99       177.78 o
  32   6   3         91.66         26.13       197.27 o
 -31   7   3        414.70        711.71       145.74 o
 -29   7   3         46.68        -20.21        68.81 o
 -27   7   3       2009.86       2085.48       140.46 o
 -25   7   3       2358.44       2244.72       137.64 o
 -23   7   3        819.99        948.56       102.31 o
 -21   7   3       4056.96       3900.42       181.77 o
 -19   7   3        268.98        279.22        67.85 o
 -17   7   3      16418.13      15469.46       349.44 o
 -15   7   3       4470.06       4315.62       116.81 o
 -13   7   3       5456.69       5594.67       130.95 o
 -11   7   3       6227.49       6193.27       147.40 o
  -9   7   3       2110.14       2096.83        84.11 o
  -7   7   3      23951.39      23214.75       281.10 o
  -5   7   3        498.21        529.04        39.19 o
  -3   7   3      15101.49      14908.30       193.95 o
  -1   7   3       1395.07       1355.50        55.12 o
   1   7   3      26749.84      26621.64       388.91 o
   3   7   3      17465.57      17289.77       278.43 o
   5   7   3      12007.15      12055.45       183.20 o
   7   7   3      17366.80      16192.97       270.49 o
   9   7   3        559.44        528.83        39.56 o
  11   7   3      14338.30      13237.88       318.84 o
  13   7   3        859.97        781.01        63.40 o
  15   7   3       4815.90       4508.25       128.71 o
  17   7   3       1481.54       1360.64        88.96 o
  19   7   3       1765.02       1710.15       107.30 o
  21   7   3       2275.85       2200.60       282.36 o
  23   7   3        681.66        773.57        91.85 o
  25   7   3       1895.67       2150.18       194.65 o
  27   7   3          7.05       -108.41       108.41 o
  29   7   3       1022.40       1135.84       171.97 o
  31   7   3        197.63        442.26       220.38 o
 -32   8   3       1952.78       1672.81       308.05 o
 -30   8   3         47.02        -94.09        99.53 o
 -28   8   3       6070.39       6478.21       244.57 o
 -26   8   3        159.69        105.88        65.72 o
 -24   8   3       4085.24       4201.35       220.65 o
 -22   8   3        421.07        535.20        82.05 o
 -20   8   3       5434.81       5500.35       221.28 o
 -18   8   3       8366.37       8500.98       264.82 o
 -16   8   3       2323.37       2389.51       116.33 o
 -14   8   3      23873.73      23375.41       378.46 o
 -12   8   3        111.99        188.53        52.67 o
 -10   8   3      51609.73      50107.48       542.27 o
  -8   8   3      14724.87      14827.92       224.97 o
  -6   8   3      36875.85      36937.42       368.84 o
  -4   8   3      21447.79      21015.16       385.32 o
  -2   8   3      10435.70      10201.24       174.18 o
   0   8   3      22972.06      22448.40       303.04 o
   2   8   3        145.80        181.57        33.66 o
   4   8   3      24331.43      23460.35       275.86 o
   6   8   3        837.44        857.45        40.98 o
   8   8   3      28858.53      27439.85       529.51 o
  10   8   3       9287.95       8758.84       181.55 o
  12   8   3      20930.37      20440.08       267.78 o
  14   8   3      17524.39      16929.03       603.94 o
  16   8   3       6570.43       6025.45       180.71 o
  18   8   3      11322.99      10563.15       372.83 o
  20   8   3         88.37        274.47        88.45 o
  22   8   3       3234.50       3451.85       230.67 o
  24   8   3        939.19       1089.18       165.44 o
  26   8   3        602.52        616.30       133.45 o
  28   8   3        944.43       1155.48       171.20 o
 -29   9   3         75.18        172.87        84.14 o
 -27   9   3        968.79       1031.41       121.94 o
 -25   9   3       1280.28       1058.73       122.87 o
 -23   9   3         81.63         79.85        73.87 o
 -21   9   3       5547.84       4927.86       248.14 o
 -19   9   3        622.60        673.37       106.81 o
 -17   9   3       6428.09       6185.84       195.90 o
 -15   9   3       1006.31        857.36        82.27 o
 -13   9   3       2395.93       2223.16       116.99 o
 -11   9   3        159.61        127.96        49.84 o
  -9   9   3       3577.92       3543.09       121.48 o
  -7   9   3       2263.49       2123.88        93.05 o
  -5   9   3       1684.84       1579.16        90.07 o
  -3   9   3      11511.31      11305.12       196.16 o
  -1   9   3        445.68        536.82        50.69 o
   1   9   3      14459.37      13692.95       244.80 o
   3   9   3       9537.26       9131.83       189.87 o
   5   9   3       2953.01       3103.70        79.71 o
   7   9   3       6123.36       5977.93       216.62 o
   9   9   3        181.79        231.03        37.70 o
  11   9   3        454.69        488.19        62.51 o
  13   9   3       2286.81       2156.74        97.29 o
  15   9   3        350.51        350.12        92.63 o
  17   9   3       2827.97       2984.21       204.43 o
  19   9   3        419.40        427.15       103.72 o
  21   9   3       1587.69       1512.80       203.10 o
  23   9   3        166.30        180.32       105.24 o
  25   9   3       2351.57       2201.38       207.91 o
  27   9   3          7.52         99.21        95.82 o
 -28  10   3        731.62        654.56       152.36 o
 -26  10   3         58.70         16.71        72.66 o
 -24  10   3        702.56        694.68       114.51 o
 -22  10   3         58.49        113.80        94.07 o
 -20  10   3        959.27       1004.97       114.51 o
 -18  10   3         82.03         35.79        56.21 o
 -16  10   3         49.98         26.46        53.55 o
 -14  10   3        402.43        495.90        74.37 o
 -12  10   3        181.60        178.55        55.22 o
 -10  10   3       1605.70       1687.60       148.31 o
  -8  10   3        148.49        126.30        50.78 o
  -6  10   3       1538.19       1392.99        94.33 o
  -4  10   3        166.42        206.39        51.57 o
  -2  10   3        581.92        659.22        75.44 o
   0  10   3        160.06        198.55        45.19 o
   2  10   3         48.09         55.92        45.68 o
   4  10   3        425.82        401.25        36.21 o
   6  10   3       1784.73       1860.32        96.17 o
   8  10   3        212.59        203.74        44.31 o
  10  10   3        757.87        751.32        65.67 o
  12  10   3         42.86         33.32        60.35 o
  14  10   3       1160.04       1101.29       110.96 o
  16  10   3         46.61        109.38        80.05 o
  18  10   3        218.47        259.39        93.72 o
  20  10   3         70.61        271.43       105.23 o
  22  10   3         19.37        187.09       103.55 o
  24  10   3        309.32        257.34       120.52 o
  26  10   3          6.54        284.91       193.17 o
 -27  11   3        173.65        359.18       179.13 o
 -25  11   3        648.80        677.73       101.99 o
 -23  11   3         55.57        145.15        84.00 o
 -21  11   3       1787.94       1872.17       152.82 o
 -19  11   3        181.89        361.26       117.87 o
 -17  11   3        170.17        129.05        76.42 o
 -15  11   3        445.71        502.28        76.10 o
 -13  11   3        787.31        749.22        85.94 o
 -11  11   3        357.94        337.44        64.13 o
  -9  11   3        195.06        183.86        55.22 o
  -7  11   3        137.55        124.85        76.98 o
  -5  11   3         19.79        -25.62        46.98 o
  -3  11   3       8126.64       7571.22       232.37 o
  -1  11   3        137.13        132.64        55.44 o
   1  11   3       3697.17       3759.60       282.61 o
   3  11   3       2039.62       2065.76       119.62 o
   5  11   3       1593.58       1590.86       108.24 o
   7  11   3       2968.51       2883.99       123.13 o
   9  11   3        573.19        537.10        83.81 o
  11  11   3        182.17        167.22        70.04 o
  13  11   3        474.58        603.53        96.01 o
  15  11   3        298.91        452.73        92.75 o
  17  11   3          2.65        240.04       103.29 o
  19  11   3       1179.18       1019.50       141.12 o
  21  11   3         69.52        105.59       119.39 o
  23  11   3        211.04         56.44        98.69 o
 -24  12   3       1101.72        989.65       176.51 o
 -22  12   3        198.60        222.90        89.88 o
 -20  12   3       1267.15       1650.93       146.33 o
 -18  12   3       1460.81       1487.82       152.19 o
 -16  12   3        415.05        275.25        70.50 o
 -14  12   3       5029.57       5463.50       204.76 o
 -12  12   3         36.08        111.61        61.88 o
 -10  12   3       9307.01       8969.46       300.35 o
  -8  12   3       2327.02       2114.04       138.34 o
  -6  12   3       6062.91       6088.87       223.01 o
  -4  12   3       4208.84       4004.58       319.51 o
  -2  12   3       3178.52       3353.64       165.22 o
   0  12   3       5268.60       5028.79       245.73 o
   2  12   3         19.93        108.35        61.74 o
   4  12   3       5167.08       5001.93       243.54 o
   6  12   3        487.77        504.38       106.56 o
   8  12   3       7460.37       7626.05       269.83 o
  10  12   3       2314.94       2039.74       178.68 o
  12  12   3       2449.53       2440.97       162.70 o
  14  12   3       3520.91       3710.05       266.79 o
  16  12   3        990.32       1190.37       131.76 o
  18  12   3       2259.51       2629.54       217.79 o
  20  12   3         50.99         57.77       170.90 o
  22  12   3        478.86        677.74       260.40 o
 -23  13   3        874.54       1018.33       310.49 o
 -21  13   3       2422.39       2302.20       186.00 o
 -19  13   3          8.28        101.08       103.55 o
 -17  13   3       8582.11       8642.50       253.93 o
 -15  13   3       1077.03       1191.63       124.22 o
 -13  13   3       6272.97       6116.57       246.39 o
 -11  13   3       6182.00       5816.04       236.28 o
  -9  13   3       1827.19       1939.95       126.47 o
  -7  13   3      12918.91      12476.11       341.34 o
  -5  13   3        300.54        381.41        83.28 o
  -3  13   3       8872.99       9052.65       370.46 o
  -1  13   3       1143.48       1153.42       110.28 o
   1  13   3       7355.54       7322.84       246.43 o
   3  13   3       4815.46       4650.33       255.34 o
   5  13   3       4405.57       4456.40       251.11 o
   7  13   3       6007.86       6141.21       371.19 o
   9  13   3        504.59        547.53       123.68 o
  11  13   3       9650.30       9428.40       320.94 o
  13  13   3        241.13        185.83        80.76 o
  15  13   3       4465.63       4669.99       237.90 o
  17  13   3       1144.84       1311.11       167.04 o
  19  13   3       1835.33       1760.84       338.45 o
  21  13   3       2346.10       2498.77       406.76 o
 -18  14   3       1363.31       1426.76       171.56 o
 -16  14   3       1241.38        991.71       123.13 o
 -14  14   3       1111.60       1106.96       125.55 o
 -12  14   3        929.61        996.38       122.20 o
 -10  14   3       1113.78       1084.33       121.43 o
  -8  14   3        101.86        152.61        79.44 o
  -6  14   3       2191.99       1841.46       143.68 o
  -4  14   3       1941.97       1934.48       143.38 o
  -2  14   3        976.46        992.06       195.84 o
   0  14   3       5047.47       5101.99       270.26 o
   2  14   3         41.45         73.69        88.29 o
   4  14   3       4725.35       5101.93       275.72 o
   6  14   3        426.99        559.46       121.64 o
   8  14   3       1130.29       1499.12       167.06 o
  10  14   3        839.05        899.29       143.84 o
  12  14   3         55.42        136.78       104.13 o
  14  14   3       1388.78       1399.41       202.22 o
  16  14   3        414.75        455.30       193.78 o
  18  14   3       1289.24       1495.07       325.38 o
 -15  15   3         81.54       -109.72       109.72 o
 -13  15   3        706.95        684.15       147.65 o
 -11  15   3        390.97        481.65       102.16 o
  -9  15   3        626.37        527.88       104.18 o
  -7  15   3       1303.48       1218.15       178.36 o
  -5  15   3        383.87        394.03       111.76 o
  -3  15   3       1260.48       1363.25       164.00 o
  -1  15   3         43.40        -28.16        99.26 o
   1  15   3        369.68        345.84       107.67 o
   3  15   3        814.24        716.50       191.59 o
   5  15   3         28.22        244.36       144.49 o
   7  15   3       1405.94       1905.04       193.99 o
   9  15   3        100.11        204.35       177.01 o
  11  15   3        913.55        699.25       245.05 o
 -10  16   3         27.04        193.22       168.16 o
  -8  16   3          8.21         89.23       183.92 o
  -6  16   3         84.93        318.22       161.92 o
  -4  16   3         59.23        127.64       122.13 o
  -2  16   3       1034.64        912.75       179.47 o
   0  16   3       1613.06       1830.86       319.40 o
   2  16   3        112.79        259.47       185.23 o
   4  16   3        568.78        557.10       214.15 o
 -34   0   4          0.48       -153.22       161.37 o
 -32   0   4       2107.50       1924.06       299.26 o
 -30   0   4         42.40         20.47       120.57 o
 -28   0   4       1827.66       2264.13       233.29 o
 -26   0   4       7351.53       7502.20       385.65 o
 -24   0   4        877.82       1094.93       103.09 o
 -22   0   4      10750.25      10633.43       253.38 o
 -20   0   4        575.16        553.40        48.92 o
 -18   0   4      29087.24      28409.32       412.42 o
 -16   0   4       5129.21       4997.18       190.20 o
 -14   0   4      12497.65      12801.18       301.97 o
 -12   0   4       4230.09       4169.80       163.41 o
 -10   0   4       4019.90       3894.76       154.38 o
  -8   0   4       9889.38       9659.05       221.97 o
  -6   0   4       1038.38       1115.43        62.69 o
  -4   0   4      29940.74      30885.08       658.18 o
  -2   0   4      10581.34      10663.21       154.42 o
   0   0   4      40874.89      42463.16       665.82 o
   2   0   4      34411.90      35598.77       349.67 o
   4   0   4      61115.95      63550.93      1005.99 o
   6   0   4      38253.56      39941.82       516.35 o
   8   0   4        398.15        374.09        34.94 o
  10   0   4      11181.00      10843.49       210.87 o
  12   0   4        502.49        461.78        46.97 o
  14   0   4       6671.93       6361.27       168.51 o
  16   0   4       4558.17       4336.49       142.91 o
  18   0   4        433.12        491.79        55.44 o
  20   0   4       6034.41       5756.44       218.21 o
  22   0   4       3943.15       3631.60       182.43 o
  24   0   4       5875.23       5799.03       236.46 o
  26   0   4        769.54        689.63       132.77 o
  28   0   4       2589.56       2792.57       242.51 o
  30   0   4        195.09        292.28       204.10 o
  32   0   4        500.73        652.27       240.49 o
  34   0   4        235.08        426.26       244.65 o
 -33   1   4        480.98        394.46       443.82 o
 -31   1   4        607.87        565.39       109.44 o
 -29   1   4       3344.87       3123.71       191.87 o
 -27   1   4         11.07        -77.26        77.26 o
 -25   1   4       1592.78       1521.21       126.35 o
 -23   1   4         25.19         45.88        32.42 o
 -21   1   4       5194.10       4898.94       114.00 o
 -19   1   4        270.23        246.15        24.20 o
 -17   1   4        634.27        618.51        38.03 o
 -15   1   4       2276.97       2222.60        70.80 o
 -13   1   4        568.57        590.62        35.75 o
 -11   1   4      15156.54      15042.68       226.03 o
  -9   1   4       2893.88       2833.62        87.40 o
  -7   1   4      12226.05      11737.83       189.34 o
  -5   1   4       3389.52       3367.21        68.59 o
  -3   1   4       1700.22       1773.73        37.90 o
  -1   1   4       8028.03       7285.69        98.55 o
   1   1   4        224.07        267.72        20.97 o
   3   1   4        295.84        325.77        20.55 o
   5   1   4       1623.69       1698.16        55.16 o
   7   1   4       1004.66        820.54        30.78 o
   9   1   4       8634.76       7882.23       111.07 o
  11   1   4       3119.62       3067.11        84.83 o
  13   1   4       6240.84       6171.40       149.77 o
  15   1   4        516.31        493.72        40.79 o
  17   1   4       4975.45       4654.70       107.43 o
  19   1   4        922.24        774.62        54.09 o
  21   1   4       1030.85       1115.91        73.03 o
  23   1   4       1563.26       1486.45        95.28 o
  25   1   4        121.06        175.54        65.22 o
  27   1   4        900.64        700.12        99.53 o
  29   1   4        137.94        117.45        78.54 o
  31   1   4        575.15        477.25       121.46 o
  33   1   4         23.25        152.84       125.90 o
 -34   2   4         32.92        -62.69       115.08 o
 -32   2   4        203.85        317.59       103.36 o
 -30   2   4         19.27         77.27        86.29 o
 -28   2   4       1243.40       1359.66       134.91 o
 -26   2   4         17.18        100.67        78.28 o
 -24   2   4        103.74         55.33        55.15 o
 -22   2   4        832.61        776.55        52.82 o
 -20   2   4       2481.27       2371.69        95.06 o
 -18   2   4       3613.98       3476.17        77.45 o
 -16   2   4        138.43        133.13        21.88 o
 -14   2   4        618.90        627.35        45.62 o
 -12   2   4       4355.29       4083.94       104.99 o
 -10   2   4       3389.05       3540.53        88.11 o
  -8   2   4        591.99        499.27        29.91 o
  -6   2   4         14.22         23.66        14.26 o
  -4   2   4        558.85        537.50        31.05 o
  -2   2   4       1439.28       1303.38        37.99 o
   0   2   4        848.79        792.49        29.35 o
   2   2   4       1127.04       1311.54        38.85 o
   4   2   4        401.86        334.77        20.07 o
   6   2   4       5606.22       5724.42       103.32 o
   8   2   4        299.89        318.34        17.73 o
  10   2   4       1566.24       1387.21        34.85 o
  12   2   4         29.58         63.16        24.14 o
  14   2   4       1186.75       1011.50        37.59 o
  16   2   4       2450.59       2406.46        96.08 o
  18   2   4          6.22         50.59        29.43 o
  20   2   4        330.12        407.50        49.47 o
  22   2   4         10.07         18.02        43.58 o
  24   2   4        587.67        506.67        65.13 o
  26   2   4        264.25        264.81        58.77 o
  28   2   4        290.52        213.34        99.55 o
  30   2   4        194.56        155.78        90.84 o
  32   2   4          8.06        -87.91        87.91 o
 -33   3   4         59.46        302.07       138.47 o
 -31   3   4          7.01        169.33       111.39 o
 -29   3   4        127.64        337.92       101.51 o
 -27   3   4         24.93         58.36        76.69 o
 -25   3   4        119.42        109.79        63.13 o
 -23   3   4         73.45        103.36        40.81 o
 -21   3   4        817.90        849.10        79.35 o
 -19   3   4        294.52        332.99        41.70 o
 -17   3   4        228.07        248.92        53.57 o
 -15   3   4       1993.94       1760.90        72.66 o
 -13   3   4         43.25         51.12        27.37 o
 -11   3   4        428.05        518.04        43.17 o
  -9   3   4        859.27        927.01        41.35 o
  -7   3   4       1936.07       1931.98        55.85 o
  -5   3   4        218.52        253.31        19.69 o
  -3   3   4         17.55         32.05        14.74 o
  -1   3   4        562.25        621.01        26.58 o
   1   3   4          1.63         16.08        11.97 o
   3   3   4        193.52        199.54        18.62 o
   5   3   4         98.42         95.23        20.88 o
   7   3   4        475.44        490.73        32.79 o
   9   3   4        381.64        476.42        34.36 o
  11   3   4        585.13        571.60        31.83 o
  13   3   4        633.90        480.88        27.71 o
  15   3   4        259.72        280.47        26.70 o
  17   3   4        881.35        902.66        44.10 o
  19   3   4         11.38         32.73        22.86 o
  21   3   4          3.84         -4.14        48.23 o
  23   3   4         63.09        127.72        49.64 o
  25   3   4          6.92         32.00        58.37 o
  27   3   4        454.80        351.93        94.92 o
  29   3   4          0.62          1.88        99.97 o
  31   3   4          9.48        -13.65        88.93 o
  33   3   4         26.65       -114.83       176.47 o
 -32   4   4       1553.02       1450.05       201.28 o
 -30   4   4         79.97         38.97        84.18 o
 -28   4   4        799.47       1036.66       128.15 o
 -26   4   4        417.97        344.08       111.38 o
 -24   4   4       1666.00       1701.01       112.85 o
 -22   4   4       2325.78       2355.09       130.20 o
 -20   4   4         19.01         48.86        47.28 o
 -18   4   4       3729.47       3851.80       114.71 o
 -16   4   4         63.80         98.54        37.15 o
 -14   4   4       3831.84       3779.97       116.40 o
 -12   4   4       4894.84       4989.55       103.99 o
 -10   4   4       2639.59       2462.32        99.26 o
  -8   4   4       2584.06       2262.10        56.57 o
  -6   4   4         10.82         15.81        15.42 o
  -4   4   4       6421.94       6124.77        98.80 o
  -2   4   4        358.08        339.61        26.24 o
   0   4   4       2807.36       2560.12        64.24 o
   2   4   4       3204.28       3001.43        89.66 o
   4   4   4        385.84        409.90        31.51 o
   6   4   4       5251.36       4975.10       112.21 o
   8   4   4        135.24        163.94        33.02 o
  10   4   4       6035.02       5739.34       140.85 o
  12   4   4       1380.91       1457.63        52.22 o
  14   4   4       1696.52       1693.45        94.23 o
  16   4   4       2309.31       2043.55        67.61 o
  18   4   4        871.06        786.39        64.15 o
  20   4   4       2057.22       2086.44       115.96 o
  22   4   4         15.59         81.10        50.96 o
  24   4   4        784.51        746.45       113.21 o
  26   4   4        100.22        194.12        89.56 o
  28   4   4        420.61        545.15       112.23 o
  30   4   4        145.27        218.15       133.92 o
  32   4   4         70.90         55.07       158.25 o
 -33   5   4        116.47        186.92       172.20 o
 -31   5   4        966.64       1152.91       155.90 o
 -29   5   4       3799.66       4129.89       233.25 o
 -27   5   4          1.52         -9.44        84.24 o
 -25   5   4       4205.96       4378.77       180.81 o
 -23   5   4       1486.26       1409.28       104.54 o
 -21   5   4       6108.22       5655.35       190.16 o
 -19   5   4       6384.31       6042.57       189.88 o
 -17   5   4       3872.30       3798.93       117.74 o
 -15   5   4       8441.17       7940.86       152.59 o
 -13   5   4        763.70        824.19        54.36 o
 -11   5   4       7120.21       6740.26       110.43 o
  -9   5   4        118.02        161.63        22.99 o
  -7   5   4      10876.56      10745.61       147.31 o
  -5   5   4       8191.20       7908.76       134.15 o
  -3   5   4       3971.74       3923.11       109.00 o
  -1   5   4      24111.31      23189.95       250.31 o
   1   5   4        672.84        753.89        36.16 o
   3   5   4      28215.66      29055.15       380.49 o
   5   5   4       1841.99       1870.21        76.19 o
   7   5   4      11976.13      11602.92       200.53 o
   9   5   4       5543.80       5360.95       196.47 o
  11   5   4        394.14        404.43        41.66 o
  13   5   4       5094.25       5172.26       125.11 o
  15   5   4         79.38        111.58        25.21 o
  17   5   4       5983.94       5762.68       379.88 o
  19   5   4       1022.40        938.41        95.26 o
  21   5   4       2739.27       3042.04       174.01 o
  23   5   4        698.26        865.89       105.14 o
  25   5   4       2797.92       2619.34       164.56 o
  27   5   4       1353.62       1240.67       155.21 o
  29   5   4         26.16        252.31       133.47 o
  31   5   4        547.85        105.07       154.93 o
  33   5   4          4.13        141.79       166.52 o
 -32   6   4       1483.96       1590.28       322.99 o
 -30   6   4        335.13        491.21       106.27 o
 -28   6   4       2074.44       2323.08       172.87 o
 -26   6   4        469.71        584.83       143.40 o
 -24   6   4       1839.26       2023.52       128.86 o
 -22   6   4       2526.84       2493.04       135.91 o
 -20   6   4       1396.70       1190.50        94.96 o
 -18   6   4       2919.28       3046.29       189.98 o
 -16   6   4         39.84         80.46        51.06 o
 -14   6   4       4497.28       4465.62       129.17 o
 -12   6   4       4857.73       4872.11       183.18 o
 -10   6   4       3606.47       3445.58        92.34 o
  -8   6   4       9845.46       9288.28       146.36 o
  -6   6   4        406.92        454.01        35.81 o
  -4   6   4       8581.01       8435.12       145.72 o
  -2   6   4       1009.65       1014.57        52.11 o
   0   6   4       3197.77       3021.78        81.23 o
   2   6   4       1551.38       1395.50        97.95 o
   4   6   4        100.66        101.20        32.24 o
   6   6   4       5466.55       5214.44       184.43 o
   8   6   4        379.66        317.88        45.61 o
  10   6   4       7272.37       7132.49       160.83 o
  12   6   4       1088.82       1184.91        66.16 o
  14   6   4       3389.42       3231.48       115.51 o
  16   6   4       2255.12       2040.30       201.28 o
  18   6   4        700.20        778.94       108.72 o
  20   6   4       2377.57       2161.56       140.00 o
  22   6   4        338.01        432.61        78.36 o
  24   6   4        919.47       1011.73       108.53 o
  26   6   4        959.74        884.06       147.86 o
  28   6   4        259.05        391.55       115.33 o
  30   6   4        802.20        585.65       225.57 o
  32   6   4         38.27        -24.74       160.38 o
 -31   7   4       1125.21        805.15       239.08 o
 -29   7   4        504.82        472.86       136.22 o
 -27   7   4         28.75        -59.41        92.26 o
 -25   7   4       1180.70       1200.17       114.71 o
 -23   7   4         28.08         86.02        66.30 o
 -21   7   4       1872.35       1758.23       120.26 o
 -19   7   4       1332.13       1237.76        99.93 o
 -17   7   4       1870.55       1790.33       111.82 o
 -15   7   4       5503.03       5228.69       197.34 o
 -13   7   4        179.13        193.83        35.86 o
 -11   7   4       5706.87       5494.52       136.94 o
  -9   7   4         27.60        119.80        33.71 o
  -7   7   4       3743.25       3705.69       101.03 o
  -5   7   4       3940.61       3945.73       105.23 o
  -3   7   4         75.77         62.81        28.63 o
  -1   7   4       2397.89       2223.66        77.97 o
   1   7   4        314.75        370.79        31.76 o
   3   7   4       5168.38       5552.39       177.57 o
   5   7   4        454.88        564.88        67.30 o
   7   7   4       2799.92       2497.04       116.70 o
   9   7   4       2743.70       2615.96       101.22 o
  11   7   4       1297.66       1445.91        95.09 o
  13   7   4       1716.61       1605.93       135.32 o
  15   7   4         14.63        105.47        70.85 o
  17   7   4       2703.44       2602.04       180.96 o
  19   7   4       1186.28       1100.83       164.61 o
  21   7   4        325.65        535.43       104.68 o
  23   7   4        180.35        196.76       104.40 o
  25   7   4        174.60        228.57       105.46 o
  27   7   4        878.61        695.83       143.90 o
  29   7   4          7.31        490.34       231.06 o
 -28   8   4         20.03        108.92        89.31 o
 -26   8   4         32.38        156.50       121.05 o
 -24   8   4         30.26        102.75        69.55 o
 -22   8   4        160.67        138.15        69.06 o
 -20   8   4         23.29        170.96        63.66 o
 -18   8   4         21.42         82.00        56.15 o
 -16   8   4        317.88        286.88        66.70 o
 -14   8   4          1.28          8.06        43.57 o
 -12   8   4        450.72        552.20        62.39 o
 -10   8   4        321.82        308.38        72.67 o
  -8   8   4        113.81        160.98        36.74 o
  -6   8   4          5.45         12.23        28.65 o
  -4   8   4          1.49         39.12        28.91 o
  -2   8   4         65.02         33.79        28.95 o
   0   8   4       1084.04       1014.37        56.69 o
   2   8   4        728.10        836.11        65.61 o
   4   8   4        589.81        455.69        51.95 o
   6   8   4          1.00         25.81        36.08 o
   8   8   4        115.41         99.17        40.96 o
  10   8   4          2.35         34.26        42.90 o
  12   8   4        156.29        243.59        80.94 o
  14   8   4        206.57        180.31        83.51 o
  16   8   4        110.86        241.64        76.55 o
  18   8   4        147.23        188.28        89.37 o
  20   8   4         42.80        102.44        84.48 o
  22   8   4         43.93        214.55       113.85 o
  24   8   4          0.40        143.07       114.23 o
  26   8   4         60.62        199.05       126.03 o
  28   8   4          1.43        150.82       194.83 o
 -27   9   4        586.44        456.35       127.23 o
 -25   9   4        623.30        505.63        94.85 o
 -23   9   4         95.86        103.53        66.86 o
 -21   9   4       2388.52       2340.36       144.82 o
 -19   9   4       1089.69       1110.52       117.43 o
 -17   9   4        428.99        360.42       129.70 o
 -15   9   4        872.91       1058.45       103.21 o
 -13   9   4        976.91       1010.80        82.15 o
 -11   9   4       1145.22       1180.05        86.40 o
  -9   9   4        181.28        183.49        46.47 o
  -7   9   4        285.63        315.49       100.19 o
  -5   9   4        333.37        299.06        51.61 o
  -3   9   4        965.74       1014.48        65.29 o
  -1   9   4       1361.81       1480.52        74.69 o
   1   9   4         28.13         45.20        29.64 o
   3   9   4        899.52        769.72        61.97 o
   5   9   4        127.61        122.59        53.68 o
   7   9   4       2013.41       1970.56       149.03 o
   9   9   4       1309.44       1299.63       113.08 o
  11   9   4        140.34        233.23       105.02 o
  13   9   4        953.83       1068.89       132.25 o
  15   9   4       1207.37       1035.32       129.64 o
  17   9   4        420.94        614.00       116.46 o
  19   9   4        245.44        237.75       101.93 o
  21   9   4        283.57        347.30       106.76 o
  23   9   4        490.75        561.13       128.16 o
  25   9   4         40.61        -96.63        96.63 o
  27   9   4        281.79        308.68       225.98 o
 -24  10   4       1121.01        964.95       112.54 o
 -22  10   4       1624.28       1515.57       130.40 o
 -20  10   4        198.57        251.09        97.89 o
 -18  10   4       2084.51       1950.20       148.91 o
 -16  10   4         31.18        138.76        61.63 o
 -14  10   4       5377.78       5132.95       183.12 o
 -12  10   4        390.21        433.56        69.67 o
 -10  10   4        833.88        797.62        79.94 o
  -8  10   4       8951.61       8467.36       225.22 o
  -6  10   4        895.56        894.32        77.47 o
  -4  10   4      10907.46      11093.22       269.29 o
  -2  10   4       1235.97       1247.13        87.85 o
   0  10   4       1677.51       1658.03       103.31 o
   2  10   4       4210.20       3973.07       157.87 o
   4  10   4       1268.48       1278.18        79.63 o
   6  10   4       3219.17       3409.95       195.09 o
   8  10   4        261.24        227.03       100.33 o
  10  10   4       2225.00       2374.24       151.92 o
  12  10   4        464.74        447.25        86.25 o
  14  10   4       4289.79       4054.46       240.26 o
  16  10   4       1472.92       1605.91       197.70 o
  18  10   4        519.01        703.41       128.35 o
  20  10   4       2102.99       2108.47       198.96 o
  22  10   4         15.48         57.91       106.42 o
  24  10   4       1278.84       1231.13       173.05 o
 -23  11   4        107.69        152.63       113.62 o
 -21  11   4       2722.51       2601.61       235.91 o
 -19  11   4       5577.34       5485.95       250.19 o
 -17  11   4       1091.07       1247.04       125.86 o
 -15  11   4       6936.45       7086.59       227.06 o
 -13  11   4        180.71        195.31        63.85 o
 -11  11   4       9365.80       8973.46       248.91 o
  -9  11   4       2018.05       1987.88       118.82 o
  -7  11   4       3676.22       3507.57       187.13 o
  -5  11   4       3617.16       3642.48       151.74 o
  -3  11   4       4574.46       4486.24       184.56 o
  -1  11   4       9958.98       9455.91       257.48 o
   1  11   4         29.02         67.64        45.12 o
   3  11   4      12031.97      11385.63       573.16 o
   5  11   4        545.14        575.57       101.11 o
   7  11   4       8358.02       7756.95       312.40 o
   9  11   4       4320.55       4134.20       264.31 o
  11  11   4       1008.65       1029.40       116.78 o
  13  11   4       3876.12       3890.98       205.22 o
  15  11   4         12.84        136.58       112.12 o
  17  11   4       2510.74       2581.12       206.86 o
  19  11   4        179.89         71.44       104.15 o
  21  11   4       1796.33       1808.87       198.22 o
 -22  12   4       1320.17       1274.16       223.50 o
 -20  12   4        162.56        213.28        98.72 o
 -18  12   4       2083.03       1940.19       160.90 o
 -16  12   4       1011.76        983.48       121.58 o
 -14  12   4       1831.57       1774.45       125.95 o
 -12  12   4       3783.35       3778.17       171.91 o
 -10  12   4       1440.01       1581.34       116.89 o
  -8  12   4       4878.39       4945.51       188.89 o
  -6  12   4         13.97         66.51        61.44 o
  -4  12   4       5440.83       5358.13       206.41 o
  -2  12   4        891.63        899.84       109.38 o
   0  12   4       2005.20       1931.33       159.88 o
   2  12   4        583.13        793.96       122.64 o
   4  12   4        498.62        337.75       127.35 o
   6  12   4       5258.38       5045.19       261.50 o
   8  12   4         26.70        158.26       115.00 o
  10  12   4       2708.82       2915.06       336.16 o
  12  12   4        143.45        295.39        87.30 o
  14  12   4       2553.58       2320.05       169.14 o
  16  12   4       1847.09       1747.27       244.73 o
  18  12   4        428.06        279.32       146.03 o
  20  12   4        482.37        922.56       266.94 o
 -19  13   4        391.14         49.82       293.57 o
 -17  13   4        187.32         94.50        88.33 o
 -15  13   4        215.35        275.05        93.46 o
 -13  13   4          6.86         56.46        66.06 o
 -11  13   4        281.85        243.07        75.17 o
  -9  13   4        136.37        137.11        69.38 o
  -7  13   4        156.39        330.33        80.04 o
  -5  13   4        624.89        464.84       107.79 o
  -3  13   4        229.49        318.20        96.77 o
  -1  13   4       1319.54       1369.59       145.69 o
   1  13   4         14.01         50.62        82.29 o
   3  13   4        955.12       1155.48       140.65 o
   5  13   4         28.22        290.20        99.91 o
   7  13   4        442.86        632.63       124.59 o
   9  13   4         55.43        148.98        93.04 o
  11  13   4          1.30        209.67       149.48 o
  13  13   4         66.66        202.93        87.93 o
  15  13   4          2.90        179.90       103.05 o
  17  13   4         83.97          7.33       122.17 o
  19  13   4          3.09        329.42       235.98 o
 -16  14   4        154.54        257.46       324.24 o
 -14  14   4        542.35        616.76       124.12 o
 -12  14   4         73.84        -22.30       116.51 o
 -10  14   4         22.58        234.29       101.15 o
  -8  14   4         48.61         15.91        87.36 o
  -6  14   4          0.27        -35.95        88.05 o
  -4  14   4         44.41        157.33        98.35 o
  -2  14   4          6.78         70.61        99.68 o
   0  14   4        194.88        279.93       112.23 o
   2  14   4         38.44         93.92       108.44 o
   4  14   4         41.81        -71.71       106.11 o
   6  14   4        118.54        241.68       136.92 o
   8  14   4         12.95        211.49       106.89 o
  10  14   4        302.79        520.24       176.95 o
  12  14   4        407.79        504.71       232.96 o
  16  14   4        234.58        -17.51       180.29 o
  -9  15   4        472.05        774.61       213.60 o
  -7  15   4       2684.33       2829.01       478.10 o
  -5  15   4       2679.32       2621.58       245.89 o
  -3  15   4       1288.86       1099.42       148.65 o
  -1  15   4       3866.15       4124.57       309.51 o
   1  15   4         72.38         87.44       104.03 o
   3  15   4       2597.21       2601.84       215.45 o
   5  15   4        330.30        342.20       176.64 o
   7  15   4       1337.32       1671.15       303.63 o
   9  15   4        993.80       1368.62       300.21 o
  -4  16   4       5399.96       4988.59       482.53 o
  -2  16   4        803.19       1482.64       295.91 o
   0  16   4       6432.12       6161.98       548.08 o
 -31   1   5        395.13        617.13       161.15 o
 -29   1   5       1005.28       1374.85       148.79 o
 -27   1   5        974.03       1008.86       126.23 o
 -25   1   5        202.67        249.67        85.33 o
 -23   1   5       2710.21       2962.36       173.04 o
 -21   1   5         45.87         48.77        36.89 o
 -19   1   5       2926.38       2912.27       112.70 o
 -17   1   5        338.65        378.83        50.26 o
 -15   1   5       1335.74       1389.20        92.03 o
 -13   1   5       1770.21       1760.71        85.86 o
 -11   1   5       1683.12       1758.11        83.93 o
  -9   1   5       2979.08       2906.53       103.16 o
  -7   1   5       1077.42       1171.21        65.11 o
  -5   1   5       7085.44       7191.84       113.96 o
  -3   1   5       4361.62       4286.58        68.56 o
  -1   1   5       6055.09       6054.20        90.80 o
   1   1   5       2109.53       1918.63        50.38 o
   3   1   5        294.26        300.74        24.38 o
   5   1   5       1994.98       1967.03        51.75 o
   7   1   5       1053.88       1126.44        40.05 o
   9   1   5       1357.97       1226.46        41.21 o
  11   1   5        113.45         81.30        24.90 o
  13   1   5        291.30        362.52        35.49 o
  15   1   5       1267.15       1174.07        57.09 o
  17   1   5        203.56        166.88        41.86 o
  19   1   5       1628.42       1626.38        87.93 o
  21   1   5          2.50         94.84        43.15 o
  23   1   5        520.03        541.31        60.16 o
  25   1   5        665.18        696.94        89.77 o
  27   1   5        207.27        204.24       118.78 o
  29   1   5        455.13        396.87       356.61 o
  31   1   5          2.14        -40.93       112.63 o
 -30   2   5       1095.85       1222.58       169.66 o
 -28   2   5        414.64        402.52        95.64 o
 -26   2   5       3430.68       3365.00       198.05 o
 -24   2   5        301.40        380.50        93.45 o
 -22   2   5       3325.70       3507.79       148.46 o
 -20   2   5       3765.86       3907.82       132.21 o
 -18   2   5       2840.78       2723.52       162.79 o
 -16   2   5      13606.42      12646.46       380.55 o
 -14   2   5         43.02         94.18        19.00 o
 -12   2   5      10814.90       9680.53       329.79 o
 -10   2   5       1498.55       1284.46        76.84 o
  -8   2   5       6755.50       6459.10       132.94 o
  -6   2   5       2944.86       3015.96        82.79 o
  -4   2   5       1083.61        813.45        37.86 o
  -2   2   5       7699.64       7149.75       108.69 o
   0   2   5         63.84        122.12        19.49 o
   2   2   5       9745.27       9871.55       125.70 o
   4   2   5        826.55        959.90        36.61 o
   6   2   5       8576.93       8441.00       118.43 o
   8   2   5       6924.55       6475.92       132.67 o
  10   2   5        488.48        477.54        32.73 o
  12   2   5       4524.74       4267.53        84.12 o
  14   2   5        455.56        471.29        38.42 o
  16   2   5       1978.92       1824.53        88.51 o
  18   2   5       1937.75       1948.41        94.67 o
  20   2   5        295.21        312.35        49.62 o
  22   2   5       1332.27       1214.62       113.22 o
  24   2   5        221.60        317.59        76.65 o
  26   2   5        690.18        660.25        94.08 o
  28   2   5          2.03        264.65        99.91 o
  30   2   5        520.14        353.73       138.76 o
  32   2   5        183.25        597.44       231.01 o
 -31   3   5        830.73        991.24       236.37 o
 -29   3   5       1408.07       1682.69       159.28 o
 -27   3   5       3240.25       3758.36       216.03 o
 -25   3   5       1153.14       1134.65       128.94 o
 -23   3   5       7281.36       7182.91       324.84 o
 -21   3   5          0.93        223.70        57.17 o
 -19   3   5       5950.69       5864.17       180.36 o
 -17   3   5       1579.60       1535.41        86.62 o
 -15   3   5      10635.88      10442.89       198.02 o
 -13   3   5      14669.54      14494.48       235.03 o
 -11   3   5       2502.01       2558.55        90.62 o
  -9   3   5      22356.30      22447.01       264.13 o
  -7   3   5        387.82        424.27        33.56 o
  -5   3   5      34092.04      33716.68       441.89 o
  -3   3   5       3860.45       4016.82        84.61 o
  -1   3   5       7724.30       7865.20       122.26 o
   1   3   5       6680.03       6613.72       102.57 o
   3   3   5       4425.29       4411.56       100.49 o
   5   3   5      11227.19      11594.20       207.98 o
   7   3   5         25.60         23.59        46.96 o
   9   3   5      10212.26      10190.08       169.46 o
  11   3   5       1121.44       1089.69        53.10 o
  13   3   5      10458.75      10048.62       251.45 o
  15   3   5       2454.06       2394.19        93.50 o
  17   3   5       2186.22       1956.26       109.67 o
  19   3   5       3647.90       3561.60       194.35 o
  21   3   5          0.31        139.78        73.30 o
  23   3   5       1646.87       1574.18       141.57 o
  25   3   5        290.32        303.77        73.38 o
  27   3   5        305.47        388.25       102.62 o
  29   3   5        539.86        631.89       137.36 o
 -30   4   5        701.89        479.08       155.08 o
 -28   4   5          0.53         74.60        86.48 o
 -26   4   5       1362.09       1359.77       140.87 o
 -24   4   5       1958.75       1789.37       149.03 o
 -22   4   5       1744.77       1645.06       136.60 o
 -20   4   5       2357.13       2183.65       117.85 o
 -18   4   5       1985.62       2042.73       108.06 o
 -16   4   5       5333.77       5206.21       245.89 o
 -14   4   5         11.74         87.38        35.79 o
 -12   4   5       4910.55       4568.38       186.70 o
 -10   4   5        262.15        240.70        34.31 o
  -8   4   5       3996.56       4060.52        98.24 o
  -6   4   5       4214.08       4170.84        82.16 o
  -4   4   5       1025.48        878.36        40.25 o
  -2   4   5      13583.24      13255.05       161.84 o
   0   4   5          0.79         52.46        18.53 o
   2   4   5      11016.93      10576.46       240.22 o
   4   4   5        462.28        589.16        47.44 o
   6   4   5       4112.92       4048.88       112.32 o
   8   4   5       4573.13       4500.86       116.25 o
  10   4   5        323.48        461.78        95.71 o
  12   4   5       1449.18       1351.32        50.57 o
  14   4   5          6.66         74.79        40.57 o
  16   4   5       1370.55       1473.24       130.53 o
  18   4   5        969.78        963.42       113.59 o
  20   4   5       1132.32       1158.91       183.02 o
  22   4   5        438.01        411.94       162.09 o
  24   4   5        384.90        418.37       106.61 o
  26   4   5        800.73        594.15       129.98 o
  28   4   5          2.21        -17.24       132.89 o
  30   4   5        389.18        276.39       190.82 o
 -29   5   5        407.73        294.75       112.09 o
 -27   5   5         58.78        131.27       112.45 o
 -25   5   5         40.34         16.74       113.57 o
 -23   5   5        209.85        162.00        81.53 o
 -21   5   5          1.28        -17.92        70.76 o
 -19   5   5        142.94        110.73        62.59 o
 -17   5   5         46.71         75.56        52.43 o
 -15   5   5         91.65         68.96        44.46 o
 -13   5   5        393.22        358.82        55.33 o
 -11   5   5        210.43        235.17        41.87 o
  -9   5   5        273.45        301.19        29.44 o
  -7   5   5        604.54        554.98        37.68 o
  -5   5   5        582.37        569.64        36.85 o
  -3   5   5        379.42        334.94        29.78 o
  -1   5   5        534.20        586.13        35.16 o
   1   5   5        233.68        216.74        41.27 o
   3   5   5        321.18        342.32        45.84 o
   5   5   5        575.37        600.86        56.66 o
   7   5   5         31.94        -35.37        35.37 o
   9   5   5        600.93        619.83        61.23 o
  11   5   5          9.80          1.48        27.90 o
  13   5   5        334.57        319.61        57.06 o
  15   5   5        107.55         16.88        52.19 o
  17   5   5         62.25        152.11        62.62 o
  19   5   5        265.45        327.72        77.77 o
  21   5   5          4.29         32.99        58.28 o
  23   5   5         70.98        266.85        76.97 o
  25   5   5          4.34        -29.56       127.03 o
  27   5   5          8.87        119.88       137.39 o
  29   5   5         11.74         20.08       186.69 o
 -28   6   5         11.50         72.51       117.49 o
 -26   6   5        785.01        921.95       124.65 o
 -24   6   5        311.82        224.06        90.90 o
 -22   6   5        692.73        765.84       110.29 o
 -20   6   5        624.53        614.74        79.66 o
 -18   6   5         96.59        193.10        60.75 o
 -16   6   5        450.02        439.12        83.24 o
 -14   6   5        489.14        496.91        66.99 o
 -12   6   5        956.09        941.27        77.03 o
 -10   6   5         62.68         63.54        31.27 o
  -8   6   5       1381.75       1442.50        70.83 o
  -6   6   5        588.08        634.11        54.61 o
  -4   6   5        888.06        994.09        56.86 o
  -2   6   5       2457.17       2615.78        83.41 o
   0   6   5         15.29          7.57        34.86 o
   2   6   5       1438.60       1399.95        92.79 o
   4   6   5        714.97        850.24        76.22 o
   6   6   5         47.25         47.85        57.10 o
   8   6   5        145.08        132.51        57.79 o
  10   6   5          9.08         10.01        43.19 o
  12   6   5        188.76        371.70       133.05 o
  14   6   5        323.26        323.26        65.05 o
  16   6   5        284.61        410.35        88.44 o
  18   6   5        220.75        200.02        67.71 o
  20   6   5        308.74        311.34        73.05 o
  22   6   5        391.31        491.51        89.19 o
  24   6   5         16.34        -12.14        68.41 o
  26   6   5        295.00        333.44       113.50 o
  28   6   5         49.50        164.66       193.08 o
  30   6   5         85.48        -33.53       176.43 o
 -27   7   5        582.54        520.04       131.76 o
 -25   7   5        887.18        993.77       152.66 o
 -23   7   5       3600.00       3671.62       210.25 o
 -21   7   5         51.46        130.01        81.66 o
 -19   7   5       4410.33       4461.87       179.52 o
 -17   7   5       2356.67       2318.97       131.15 o
 -15   7   5       7127.64       6903.33       211.74 o
 -13   7   5       6754.60       6446.79       198.03 o
 -11   7   5        453.82        479.97        50.26 o
  -9   7   5       4845.78       4750.83       142.87 o
  -7   7   5          9.92         41.96        38.13 o
  -5   7   5       7282.42       7044.04       154.64 o
  -3   7   5        523.68        495.12        44.89 o
  -1   7   5       2835.17       2793.75       100.37 o
   1   7   5       3741.52       3396.63       162.32 o
   3   7   5       3197.21       3334.51       146.30 o
   5   7   5       9551.81       9729.86       222.70 o
   7   7   5        127.33        178.85        73.12 o
   9   7   5       4837.85       4449.52       259.29 o
  11   7   5       1579.59       1431.00       158.97 o
  13   7   5       1317.22       1255.06       130.00 o
  15   7   5       1940.67       1863.36       159.05 o
  17   7   5         23.12         78.16       131.44 o
  19   7   5       1021.60        896.40       158.36 o
  21   7   5         66.29        165.54        65.02 o
  23   7   5        762.75        790.16       112.28 o
  25   7   5         29.45        287.86       117.82 o
  27   7   5        487.74        696.50       263.49 o
  29   7   5        155.06        117.88       162.89 o
 -26   8   5       4801.45       5287.16       376.33 o
 -24   8   5       1501.63       1863.37       165.66 o
 -22   8   5       2834.51       2884.31       191.93 o
 -20   8   5       3467.99       3175.83       192.39 o
 -18   8   5       1096.12        916.60       105.33 o
 -16   8   5       9693.29       9924.87       269.77 o
 -14   8   5         34.78        150.35        54.44 o
 -12   8   5      17011.22      16701.83       341.58 o
 -10   8   5       6227.85       6094.03       174.05 o
  -8   8   5      17491.07      17221.00       347.20 o
  -6   8   5      18671.49      18873.61       319.38 o
  -4   8   5       7932.77       8188.06       197.63 o
  -2   8   5      17010.30      16310.09       282.97 o
   0   8   5         37.35        151.72        37.35 o
   2   8   5       9898.01       9828.17       264.33 o
   4   8   5       1561.91       1575.36       110.63 o
   6   8   5       6965.58       6976.65       315.14 o
   8   8   5       4278.85       3546.75       194.34 o
  10   8   5       4056.61       3776.86       583.31 o
  12   8   5       9329.56       9032.73       335.60 o
  14   8   5       2084.07       1946.91       225.39 o
  16   8   5       8747.31       8453.37       363.24 o
  18   8   5         49.84        103.78        94.18 o
  20   8   5       2944.34       2983.08       222.46 o
  22   8   5        913.63        813.88       110.41 o
  24   8   5        280.75        347.26       180.32 o
  26   8   5        741.07        963.08       270.18 o
 -25   9   5        243.96        129.67       179.93 o
 -23   9   5       2142.64       2026.30       231.15 o
 -21   9   5        201.53         71.00        83.37 o
 -19   9   5       4225.61       4220.66       190.00 o
 -17   9   5        179.54        178.72        87.14 o
 -15   9   5       3677.09       3617.74       192.43 o
 -13   9   5       2308.11       2212.24       171.63 o
 -11   9   5        787.81        939.70        80.63 o
  -9   9   5        852.52       1020.00        80.55 o
  -7   9   5        318.87        252.51        54.82 o
  -5   9   5       2338.96       2263.06       110.07 o
  -3   9   5       3342.40       3146.72       124.92 o
  -1   9   5       3926.13       3902.76       132.90 o
   1   9   5       3466.28       3478.81       224.18 o
   3   9   5       2569.60       2531.71       214.91 o
   5   9   5       6553.23       6229.59       260.42 o
   7   9   5          3.82        -17.42        68.43 o
   9   9   5       2542.06       2722.38       422.11 o
  11   9   5        253.72        203.01       143.66 o
  13   9   5         69.87        113.89        78.81 o
  15   9   5       1563.95       1558.34       160.74 o
  17   9   5         48.64        257.93       100.36 o
  19   9   5       1453.68       1662.59       212.54 o
  21   9   5         21.70        112.87       108.28 o
  23   9   5        785.58        702.88       142.23 o
  25   9   5         28.68        292.67       203.99 o
 -22  10   5        560.02        399.88       148.06 o
 -20  10   5        106.64        247.86       124.46 o
 -18  10   5        341.89        332.66        79.00 o
 -16  10   5        291.63        331.89        97.42 o
 -14  10   5          7.79         65.04        66.08 o
 -12  10   5        838.38        789.77       100.17 o
 -10  10   5         65.02         93.87        56.19 o
  -8  10   5       1336.92       1177.44       104.93 o
  -6  10   5        289.21        326.31        72.74 o
  -4  10   5        851.26        822.38        90.32 o
  -2  10   5       1149.50       1045.57       100.62 o
   0  10   5        109.58         61.58        69.23 o
   2  10   5        689.02        964.90       115.28 o
   4  10   5        112.25        219.77        89.16 o
   6  10   5        469.24        580.77       115.65 o
   8  10   5       1306.63       1291.21       139.23 o
  10  10   5        134.69        199.58       100.10 o
  12  10   5        903.24        782.60       154.02 o
  14  10   5          8.31         99.09        91.46 o
  16  10   5        693.68       1022.33       160.25 o
  18  10   5         46.63        277.13       119.25 o
  20  10   5        209.21        370.49       104.02 o
  22  10   5         41.59        181.26       126.93 o
 -23  11   5        624.05        268.90       209.74 o
 -21  11   5        269.04         83.60       154.60 o
 -19  11   5        778.72        775.87       105.55 o
 -17  11   5        140.18        296.93        94.32 o
 -15  11   5         48.50         65.07        79.31 o
 -13  11   5        243.25        396.23       119.47 o
 -11  11   5        243.34         73.82        80.68 o
  -9  11   5        177.45        127.06        55.16 o
  -7  11   5         59.28        115.63        57.69 o
  -5  11   5         58.42         -4.48        66.07 o
  -3  11   5         48.71        125.99        66.59 o
  -1  11   5       1711.37       1719.33       191.93 o
   1  11   5        371.60        489.72       100.60 o
   3  11   5        223.86        300.06       108.84 o
   5  11   5        477.69        412.73       111.96 o
   7  11   5          3.54        184.75        89.09 o
   9  11   5        291.78        222.57       112.48 o
  11  11   5         11.85        179.24       116.05 o
  13  11   5         65.38        113.96       183.93 o
  15  11   5        223.13        374.06       117.49 o
  17  11   5         16.13         79.83        88.62 o
  19  11   5         33.63         64.92       126.59 o
 -20  12   5       1033.31        539.48       202.34 o
 -18  12   5        308.64         40.19       114.84 o
 -16  12   5       1885.42       1769.89       214.10 o
 -14  12   5          9.12          9.48        76.80 o
 -12  12   5       3304.70       3244.37       227.76 o
 -10  12   5       1218.09       1280.96       171.07 o
  -8  12   5       2948.31       2954.03       173.96 o
  -6  12   5       2843.82       2567.41       163.83 o
  -4  12   5       1099.26        996.04       125.68 o
  -2  12   5       2959.52       3119.66       201.74 o
   0  12   5          2.83        -12.97        74.93 o
   2  12   5       1712.01       1802.47       166.89 o
   4  12   5        642.92        626.35       110.66 o
   6  12   5       1025.48       1087.96       141.01 o
   8  12   5       1311.68       1595.31       216.19 o
  10  12   5        456.26        309.53       122.75 o
  12  12   5       1744.63       1995.41       239.88 o
  14  12   5         32.43       -124.58       124.58 o
  16  12   5       1236.46       1409.14       275.99 o
  18  12   5         58.58        -41.91       195.55 o
 -15  13   5       4984.37       4173.97       438.83 o
 -13  13   5       3606.71       3459.73       393.51 o
 -11  13   5       1130.03        988.13       152.86 o
  -9  13   5       6903.86       7228.55       449.82 o
  -7  13   5          1.77         18.19       105.34 o
  -5  13   5       7359.31       7550.24       326.64 o
  -3  13   5        427.62        590.21       116.03 o
  -1  13   5       3306.45       3626.26       232.35 o
   1  13   5       3121.77       3251.96       269.70 o
   3  13   5       1557.05       1519.41       165.75 o
   5  13   5       4329.65       4104.04       252.03 o
   7  13   5        263.46        267.64       141.40 o
   9  13   5       3714.78       4096.25       263.80 o
  11  13   5        396.29        281.16       112.09 o
  13  13   5       2776.10       2820.92       388.85 o
 -12  14   5       1588.72       1500.85       287.91 o
 -10  14   5         32.63        139.76       153.80 o
  -8  14   5        953.56       1291.41       293.63 o
  -6  14   5        899.33        907.04       243.53 o
  -4  14   5        553.45        555.60       128.35 o
  -2  14   5       3268.57       3383.19       232.19 o
   0  14   5         32.42        -90.47        90.47 o
   2  14   5       3197.42       2887.29       219.02 o
   4  14   5        391.04        266.92       127.71 o
   6  14   5       1773.02       1857.71       223.25 o
   8  14   5       1066.67        946.66       262.51 o
  10  14   5         84.31        -49.23       167.00 o
  -1  15   5       1178.78       1073.70       235.38 o
   1  15   5        369.62        309.32       192.22 o
   3  15   5        168.63        -39.28       141.66 o
   5  15   5       1087.38       1110.60       270.94 o
 -28   0   6        927.07        728.67       181.01 o
 -26   0   6        177.00        143.70       122.83 o
 -24   0   6       8718.96       8308.54       876.47 o
 -22   0   6       1013.80        945.32       192.00 o
 -20   0   6       8284.29       8571.27       301.18 o
 -18   0   6       6186.83       6164.03       253.92 o
 -16   0   6      12305.71      11314.45       342.87 o
 -14   0   6      19843.46      19433.09       453.36 o
 -12   0   6       2674.09       2800.65       162.49 o
 -10   0   6      13009.29      12810.78       345.41 o
  -8   0   6         80.98        197.47        59.75 o
  -6   0   6      20060.94      19361.54       419.42 o
  -4   0   6       5055.53       5315.14       134.66 o
  -2   0   6      17649.98      17451.39       378.00 o
   0   0   6      21305.18      20935.01       301.77 o
   2   0   6      13269.74      13310.12       235.60 o
   4   0   6      34016.92      34292.61       418.01 o
   6   0   6       5018.29       4683.71       140.07 o
   8   0   6      27746.81      28657.88       400.29 o
  10   0   6        904.54        914.74        59.43 o
  12   0   6       6662.79       6891.59       267.17 o
  14   0   6       2326.72       2233.67       156.40 o
  16   0   6       2488.43       2336.66       163.34 o
  18   0   6       3570.02       4161.81       223.27 o
  20   0   6        131.08         52.37       122.98 o
  22   0   6       3061.78       3087.23       330.83 o
  24   0   6        553.84        218.29       130.18 o
  26   0   6       2724.04       2495.71       239.99 o
  28   0   6         26.57        168.14       180.93 o
  30   0   6        812.98        391.65       221.46 o
 -27   1   6       2489.24       2728.96       235.43 o
 -25   1   6        879.02        905.70       120.76 o
 -23   1   6       1195.37       1212.04       128.25 o
 -21   1   6       1164.06       1252.98       103.50 o
 -19   1   6        992.56       1107.62        87.83 o
 -17   1   6       2591.76       2716.33       119.51 o
 -15   1   6        208.62        195.83        48.73 o
 -13   1   6       4138.28       3760.81       133.02 o
 -11   1   6       1869.40       1782.19        92.44 o
  -9   1   6       8855.18       8841.82       197.43 o
  -7   1   6       9836.63       9672.99       202.68 o
  -5   1   6       2249.17       1988.60        74.04 o
  -3   1   6      12149.25      11954.56       143.45 o
  -1   1   6         36.57         66.10        25.57 o
   1   1   6       8105.07       7740.73       118.22 o
   3   1   6       1917.77       1763.07        53.19 o
   5   1   6       1144.25       1209.57        45.79 o
   7   1   6       3444.31       3801.61        85.47 o
   9   1   6        729.15        669.60        36.77 o
  11   1   6       5706.11       5193.41       130.29 o
  13   1   6        416.35        598.36        62.45 o
  15   1   6       4077.70       4160.46       146.92 o
  17   1   6         77.34        179.39        66.02 o
  19   1   6       2049.42       1880.10       141.02 o
  21   1   6        587.48        667.66        95.13 o
  23   1   6        112.38         20.55        86.40 o
  25   1   6        670.03        698.19       112.92 o
  27   1   6        238.64        207.95       188.73 o
  29   1   6        167.36        431.45       229.33 o
 -28   2   6         22.92        -21.95       103.28 o
 -26   2   6        621.68        693.75       137.86 o
 -24   2   6        349.78        327.78        85.59 o
 -22   2   6          1.57         70.45        73.18 o
 -20   2   6       1141.99        995.39        82.28 o
 -18   2   6        127.67         83.55        48.30 o
 -16   2   6       2296.42       2166.06       107.44 o
 -14   2   6       1675.07       1512.46        89.94 o
 -12   2   6         51.36         65.15        41.93 o
 -10   2   6       2476.72       2253.18       103.23 o
  -8   2   6        289.28        264.80        34.05 o
  -6   2   6        671.54        532.01        66.82 o
  -4   2   6        356.00        383.28        20.92 o
  -2   2   6        458.41        467.08        30.05 o
   0   2   6        666.03        556.83        33.46 o
   2   2   6        490.39        543.53        37.96 o
   4   2   6        269.94        317.44        30.18 o
   6   2   6         14.58         44.40        18.49 o
   8   2   6       2812.47       2816.37        84.01 o
  10   2   6        433.25        441.83        32.57 o
  12   2   6        471.39        409.21        63.43 o
  14   2   6        136.77         94.64        60.63 o
  16   2   6         44.50        138.50        84.92 o
  18   2   6        923.58        896.45       106.86 o
  20   2   6         63.01        189.46        73.88 o
  22   2   6         71.57         14.92        96.16 o
  24   2   6         23.79        -80.57       178.69 o
  26   2   6        152.71         28.68       182.75 o
  28   2   6        188.70        333.94       238.49 o
 -27   3   6        102.87        440.07       129.46 o
 -25   3   6         26.54        -11.31        81.42 o
 -23   3   6        117.85        109.70        79.79 o
 -21   3   6         87.76        110.82        92.87 o
 -19   3   6        275.86        188.09        61.58 o
 -17   3   6        268.72        267.70        56.03 o
 -15   3   6          6.39         57.89        45.06 o
 -13   3   6       1357.61       1421.24        88.06 o
 -11   3   6        963.29        752.58        66.50 o
  -9   3   6        625.30        597.92        48.68 o
  -7   3   6       1001.19       1071.52        79.71 o
  -5   3   6        522.91        495.51        42.63 o
  -3   3   6       1410.98       1350.04        46.69 o
  -1   3   6          1.42         32.29        24.13 o
   1   3   6        220.90        276.84        28.96 o
   3   3   6          4.31         11.68        18.69 o
   5   3   6        685.63        534.08        52.23 o
   7   3   6        419.95        364.61        42.15 o
   9   3   6        353.36        394.97        53.42 o
  11   3   6        836.92        960.67        65.32 o
  13   3   6        291.28        223.35        69.25 o
  15   3   6        513.54        549.01        87.12 o
  17   3   6          8.75         90.56        61.35 o
  19   3   6        388.72        430.51        85.34 o
  21   3   6         13.35         43.21        72.75 o
  23   3   6          6.14         36.59       142.78 o
  25   3   6         37.13        117.60       224.30 o
  27   3   6          8.87        -87.28       154.51 o
 -26   4   6        188.92        129.19       116.60 o
 -24   4   6       1347.98       1450.92       211.89 o
 -22   4   6         12.58         66.59        81.89 o
 -20   4   6       2976.20       2903.21       156.37 o
 -18   4   6       1824.46       1939.62       125.67 o
 -16   4   6       1795.94       1624.62       131.47 o
 -14   4   6       4299.80       4097.09       166.70 o
 -12   4   6        707.58        782.35        60.89 o
 -10   4   6       8696.57       8328.86       182.13 o
  -8   4   6         47.37        121.80        32.83 o
  -6   4   6       7118.37       6891.09       162.15 o
  -4   4   6       1902.38       1709.13        60.00 o
  -2   4   6       4868.30       4813.83       102.82 o
   0   4   6       5178.43       5064.53       124.29 o
   2   4   6       2397.08       1990.41       100.21 o
   4   4   6       7179.76       7262.70       180.53 o
   6   4   6          0.10         82.82        35.67 o
   8   4   6       6254.20       6114.15       152.20 o
  10   4   6        164.23        217.40        49.72 o
  12   4   6       3897.88       3862.22       202.16 o
  14   4   6       2026.64       2024.46       152.63 o
  16   4   6        587.55        511.90        96.72 o
  18   4   6       1376.74       1286.21       154.72 o
  20   4   6        120.17        202.94        79.72 o
  22   4   6       1089.99       1082.55       134.93 o
  24   4   6         60.33        215.23       118.16 o
  26   4   6        208.46        245.22       208.94 o
 -27   5   6       3186.15       3897.15       479.51 o
 -25   5   6       1664.64       1838.66       186.56 o
 -23   5   6       1975.00       2318.55       178.37 o
 -21   5   6       4768.52       4474.31       246.20 o
 -19   5   6        814.99        858.57       114.07 o
 -17   5   6      10037.72       9880.58       310.90 o
 -15   5   6          0.10         53.75        82.21 o
 -13   5   6      10661.52       9896.85       302.55 o
 -11   5   6       2007.55       1942.82       102.54 o
  -9   5   6       6005.73       5962.44       159.64 o
  -7   5   6       7407.64       7358.68       171.06 o
  -5   5   6       3808.10       3668.43        99.37 o
  -3   5   6      19371.38      19330.94       234.53 o
  -1   5   6          0.28        116.42        28.91 o
   1   5   6      18589.82      16010.38       479.84 o
   3   5   6       1730.83       1986.51       105.29 o
   5   5   6      16027.57      15456.56       285.54 o
   7   5   6       5662.30       5792.23       166.21 o
   9   5   6       3471.76       3115.39       135.94 o
  11   5   6       5559.42       5393.16       158.83 o
  13   5   6        106.50        210.57        74.65 o
  15   5   6       4402.37       4579.41       226.09 o
  17   5   6         94.85        206.37        84.09 o
  19   5   6       2472.45       2180.81       152.71 o
  21   5   6        894.01        849.27       115.42 o
  23   5   6        910.18       1156.35       123.89 o
  25   5   6        646.65        844.03       146.15 o
 -26   6   6        548.12        458.78       222.77 o
 -24   6   6       1851.54       1812.46       200.55 o
 -22   6   6        117.21        207.76       110.68 o
 -20   6   6       2741.82       2800.92       183.44 o
 -18   6   6        110.41        309.49       152.77 o
 -16   6   6       2175.83       2332.86       157.16 o
 -14   6   6       2201.92       2213.93       125.30 o
 -12   6   6        855.81        939.22        84.76 o
 -10   6   6       7632.57       7741.27       271.77 o
  -8   6   6         13.44         69.00        45.28 o
  -6   6   6       8915.33       8638.77       186.07 o
  -4   6   6       1613.87       1855.03        81.33 o
  -2   6   6       4787.49       4854.30       126.54 o
   0   6   6       3185.39       3150.00        99.89 o
   2   6   6        778.34        865.80        81.59 o
   4   6   6       3806.40       3762.69       154.07 o
   6   6   6        365.20        468.39        69.70 o
   8   6   6       3022.92       3174.52       237.91 o
  10   6   6        944.89        973.60        94.56 o
  12   6   6       2910.21       2733.98       215.70 o
  14   6   6       1747.73       1791.97       149.20 o
  16   6   6        532.80        606.45       101.92 o
  18   6   6       1370.80       1400.87       128.34 o
  20   6   6         27.59        108.00        69.92 o
  22   6   6        819.43        746.45       110.30 o
  24   6   6        431.30        541.68        98.19 o
  26   6   6         90.21        387.66       205.97 o
 -25   7   6         32.29          3.73       156.75 o
 -23   7   6        677.70        375.45       102.74 o
 -21   7   6        588.96        647.15       151.99 o
 -19   7   6        672.06        371.88       103.85 o
 -17   7   6       1903.46       2053.55       172.36 o
 -15   7   6         12.16         56.54        68.28 o
 -13   7   6       3516.93       3324.36       147.50 o
 -11   7   6        725.89        703.81        79.54 o
  -9   7   6       1423.59       1410.51       131.47 o
  -7   7   6        280.46        311.41        44.12 o
  -5   7   6        580.38        802.56        70.57 o
  -3   7   6       1853.11       1947.30        86.19 o
  -1   7   6        251.86        369.98        64.24 o
   1   7   6       1259.03       1166.96        94.58 o
   3   7   6         31.27         58.80        51.80 o
   5   7   6       1363.82       1661.79       110.91 o
   7   7   6       1726.28       1939.88       152.40 o
   9   7   6        382.31        470.98        79.99 o
  11   7   6       1153.17        995.77       234.88 o
  13   7   6          0.01        -37.58        82.98 o
  15   7   6        566.37        672.75       141.95 o
  17   7   6        499.49        729.22       120.02 o
  19   7   6        299.01        304.13        90.41 o
  21   7   6        626.46        462.16        99.19 o
  23   7   6          5.81         34.04       101.55 o
  25   7   6        138.49        114.40       167.66 o
 -24   8   6          0.17        -42.37       167.38 o
 -22   8   6         33.90        203.58        96.46 o
 -20   8   6          0.28        191.05        90.32 o
 -18   8   6         14.95        138.92        83.89 o
 -16   8   6          9.13         32.96        79.02 o
 -14   8   6         97.72         90.40        60.32 o
 -12   8   6          0.00         27.37        63.66 o
 -10   8   6        834.22        902.89        86.78 o
  -8   8   6         18.77        194.05        84.99 o
  -6   8   6        395.88        388.54        48.66 o
  -4   8   6         22.76         75.61        39.76 o
  -2   8   6        208.50        248.73        64.69 o
   0   8   6        198.67        276.13        62.24 o
   2   8   6         13.87        -16.97        54.18 o
   4   8   6          6.83         24.26        73.49 o
   6   8   6          9.44         59.01        89.04 o
   8   8   6        449.78        258.01       128.96 o
  10   8   6         48.43        172.96        69.91 o
  12   8   6        282.07        185.02       187.96 o
  14   8   6         27.33        215.14       116.37 o
  16   8   6        462.89        793.98       161.98 o
  18   8   6         83.37         49.19       119.61 o
  20   8   6         72.74        133.05        77.13 o
  22   8   6          3.54        277.66        95.72 o
  24   8   6          2.68        141.77       171.51 o
 -23   9   6        542.65        829.67       253.96 o
 -21   9   6        603.63        624.89       199.05 o
 -19   9   6        547.95        554.71       107.76 o
 -17   9   6       2860.10       2941.35       190.43 o
 -15   9   6         54.81         24.17        89.37 o
 -13   9   6       1766.75       1723.40       139.27 o
 -11   9   6        345.02        345.77        67.49 o
  -9   9   6       1116.04       1123.03        96.45 o
  -7   9   6       1393.75       1557.45       164.95 o
  -5   9   6         18.07         13.82        54.03 o
  -3   9   6        620.87        535.76        95.61 o
  -1   9   6        114.94        159.61        84.71 o
   1   9   6       3610.51       3765.80       175.97 o
   3   9   6        366.69        349.51        76.22 o
   5   9   6       2162.83       2090.30       160.15 o
   7   9   6       1004.14        680.43       317.16 o
   9   9   6       1121.08       1312.18       211.53 o
  11   9   6       1910.18       1743.50       198.35 o
  13   9   6         94.29         45.96       119.35 o
  15   9   6        568.14        551.03       141.44 o
  17   9   6        509.90        245.19       151.45 o
  19   9   6        127.22         78.62       112.92 o
  21   9   6        168.96        320.13       101.96 o
 -18  10   6        254.83        326.00       118.79 o
 -16  10   6       1860.77       1919.64       161.59 o
 -14  10   6       1329.41       1349.15       137.45 o
 -12  10   6       1190.18       1320.40       133.76 o
 -10  10   6       3498.72       3571.91       253.33 o
  -8  10   6          4.11        113.08        89.62 o
  -6  10   6      10326.96       9883.85       361.66 o
  -4  10   6       1167.46       1320.87       117.34 o
  -2  10   6       6189.96       6441.74       237.17 o
   0  10   6       4238.47       4397.23       197.57 o
   2  10   6        346.27        400.65        91.42 o
   4  10   6       4608.05       4418.16       229.53 o
   6  10   6         21.29         82.88        80.38 o
   8  10   6       2158.66       2509.80       230.35 o
  10  10   6        644.68        387.19       155.12 o
  12  10   6       1573.48       1322.27       187.00 o
  14  10   6        793.08        912.75       263.15 o
  16  10   6       1799.39       1916.57       581.74 o
  18  10   6       1390.24       1898.16       342.90 o
  20  10   6         53.13        163.62       188.97 o
 -15  11   6         79.53        164.80       120.63 o
 -13  11   6       5646.01       6095.95       269.52 o
 -11  11   6        970.83        915.58       137.47 o
  -9  11   6       3547.25       3547.21       235.92 o
  -7  11   6       4352.21       4863.54       265.15 o
  -5  11   6        668.01        888.71       140.76 o
  -3  11   6       4185.43       4189.74       248.29 o
  -1  11   6         52.01         28.88        63.59 o
   1  11   6       7107.90       7059.87       301.61 o
   3  11   6       1228.40       1248.13       143.55 o
   5  11   6       4778.83       5326.86       304.61 o
   7  11   6       2383.47       2343.57       238.24 o
   9  11   6       1852.62       1562.53       203.56 o
  11  11   6       3268.59       3404.27       292.38 o
  13  11   6          0.02          4.83       113.36 o
  15  11   6       1714.53       1347.18       206.64 o
  17  11   6        173.40        639.15       235.41 o
 -12  12   6         83.20        185.25       145.56 o
 -10  12   6       2228.53       2123.50       196.65 o
  -8  12   6         55.64         49.55       110.04 o
  -6  12   6       1831.84       2279.32       198.39 o
  -4  12   6        338.94        523.99       218.53 o
  -2  12   6       1025.98       1178.35       195.40 o
   0  12   6        882.33        912.73       199.52 o
   2  12   6        129.83        389.50       104.35 o
   4  12   6        594.47        797.60       129.29 o
   6  12   6         34.27        115.76       115.94 o
   8  12   6       1447.62       1391.28       162.19 o
  10  12   6        417.06        463.44       145.10 o
  12  12   6        476.92        720.02       228.59 o
  14  12   6        451.30        374.38       203.67 o
 -11  13   6         49.79        174.75       163.94 o
  -9  13   6          4.26         20.26       158.37 o
  -7  13   6          6.86         62.87       163.54 o
  -5  13   6         15.94       -167.10       187.61 o
  -3  13   6         13.89        -60.08       138.96 o
  -1  13   6          0.02       -166.81       166.81 o
   1  13   6         21.27         -4.12       112.62 o
   3  13   6         30.03        -89.51       217.20 o
   5  13   6          2.95       -110.84       110.84 o
   7  13   6          3.17        287.25       124.59 o
   9  13   6         40.93        209.77       182.59 o
  11  13   6          3.75        -10.65       147.89 o
  -6  14   6        156.48        272.25       209.25 o
  -4  14   6        138.95        254.14       178.41 o
 -25   1   7        939.89        960.22       137.88 o
 -23   1   7          0.03        103.42        82.72 o
 -21   1   7       1114.56       1210.82       132.40 o
 -19   1   7         52.58        118.38        54.90 o
 -17   1   7       1013.04        949.58        85.29 o
 -15   1   7         66.37         58.26        47.59 o
 -13   1   7        333.49        342.87        58.69 o
 -11   1   7        722.04        731.23        72.96 o
  -9   1   7        156.61        177.68        49.59 o
  -7   1   7       1549.41       1585.62        91.00 o
  -5   1   7         86.02        157.12        46.06 o
  -3   1   7       1132.81       1096.13        55.50 o
  -1   1   7       2155.44       2115.69        81.03 o
   1   1   7        245.33        233.68        43.29 o
   3   1   7        629.32        668.38        56.40 o
   5   1   7        291.04        384.52        47.78 o
   7   1   7        135.04        140.92        34.84 o
   9   1   7        666.90        697.79        49.35 o
  11   1   7         79.18          0.15        62.59 o
  13   1   7        264.53         94.77        67.27 o
  15   1   7         15.45        130.78       156.45 o
  17   1   7        546.94        661.78       127.90 o
  19   1   7          3.04         22.33        84.61 o
  21   1   7        514.76        601.07       186.90 o
  23   1   7        101.47        120.79       125.33 o
  25   1   7         44.94        -21.84       100.24 o
 -26   2   7         29.20        255.62       210.75 o
 -24   2   7       1773.06       1368.80       140.45 o
 -22   2   7        647.01        594.35       108.42 o
 -20   2   7       1122.10       1202.56       110.28 o
 -18   2   7       3061.25       2955.78       136.88 o
 -16   2   7         35.81         91.44        58.34 o
 -14   2   7       5164.53       5036.80       171.19 o
 -12   2   7        588.97        609.88        97.06 o
 -10   2   7       2078.78       1959.33       105.11 o
  -8   2   7       1080.15        911.45        74.01 o
  -6   2   7        235.81        342.50        53.51 o
  -4   2   7       1117.65       1252.92        79.39 o
  -2   2   7         13.49         93.03        28.89 o
   0   2   7       1384.58       1427.30        90.83 o
   2   2   7        609.59        584.30        49.26 o
   4   2   7       1734.99       2046.31       114.99 o
   6   2   7       1854.13       2123.82        83.03 o
   8   2   7        604.44        538.47        67.15 o
  10   2   7       2733.99       2571.70       136.70 o
  12   2   7        229.27        126.81        74.07 o
  14   2   7        839.05       1072.39       122.75 o
  16   2   7       1055.70       1252.11       126.58 o
  18   2   7         97.86        -50.86        94.94 o
  20   2   7        872.66        994.40       170.64 o
  22   2   7         20.71        -99.77        99.77 o
  24   2   7        436.01        432.08       179.24 o
 -25   3   7       3194.57       3324.95       436.49 o
 -23   3   7         22.72          7.02        80.35 o
 -21   3   7       3781.19       3935.29       219.93 o
 -19   3   7        461.46        518.92        82.72 o
 -17   3   7       2044.81       2153.01       200.89 o
 -15   3   7       2832.57       3052.34       136.69 o
 -13   3   7       1296.78       1320.49        93.94 o
 -11   3   7       6451.67       6448.94       189.28 o
  -9   3   7          3.96         92.48        50.70 o
  -7   3   7       7610.30       7587.09       195.18 o
  -5   3   7       1208.94       1303.63        84.02 o
  -3   3   7       6094.65       6185.29       166.72 o
  -1   3   7       3581.25       3670.76       107.11 o
   1   3   7        641.72        763.51        53.79 o
   3   3   7       3782.01       3673.84       125.51 o
   5   3   7         40.88        115.76        41.85 o
   7   3   7       3369.54       3806.77       124.05 o
   9   3   7        868.76       1056.24        72.62 o
  11   3   7       1860.69       1880.35       152.21 o
  13   3   7       1790.42       1949.34       157.72 o
  15   3   7       1189.88       1097.24       124.57 o
  17   3   7       1712.65       1625.00       148.29 o
  19   3   7         78.17         61.82        98.23 o
  21   3   7       1100.50       1212.39       180.25 o
  23   3   7        133.87        115.17       144.96 o
 -24   4   7        405.84        517.98       241.62 o
 -22   4   7       1488.13       1509.33       154.68 o
 -20   4   7        312.11        282.52        76.52 o
 -18   4   7       1990.82       1908.03       130.82 o
 -16   4   7         99.68        204.65        76.84 o
 -14   4   7       2322.96       2586.97       143.78 o
 -12   4   7        474.08        767.94        78.36 o
 -10   4   7       1478.74       1333.62        95.91 o
  -8   4   7       1270.74       1200.20        97.00 o
  -6   4   7        285.99        472.11        62.25 o
  -4   4   7       2805.72       3167.06       122.81 o
  -2   4   7        187.47        326.86        56.81 o
   0   4   7       3766.13       3647.81       116.20 o
   2   4   7        707.51        685.23        85.56 o
   4   4   7       1411.32       1623.25        88.67 o
   6   4   7       1297.32       1437.38        83.61 o
   8   4   7        161.23        167.26        46.30 o
  10   4   7       1762.34       1694.36       148.00 o
  12   4   7         46.79         32.02        62.60 o
  14   4   7        433.98        491.99        85.13 o
  16   4   7        342.44        340.56       102.82 o
  18   4   7        231.99        225.88       183.59 o
  20   4   7        590.76        667.12       228.80 o
  22   4   7         88.27        177.73       150.61 o
  24   4   7        254.85        354.34       119.05 o
 -25   5   7        165.02        349.26       219.70 o
 -23   5   7          6.37        110.24       156.15 o
 -21   5   7        157.59        131.18        91.84 o
 -19   5   7         94.33        111.30        71.16 o
 -17   5   7         44.75         62.01        69.08 o
 -15   5   7        301.69        426.34        87.31 o
 -13   5   7          7.96         64.81        66.52 o
 -11   5   7        414.85        309.90        90.87 o
  -9   5   7         35.27         83.01        52.19 o
  -7   5   7        379.79        481.88        69.63 o
  -5   5   7          6.17        103.98        56.65 o
  -3   5   7        338.00        350.91        69.11 o
  -1   5   7        342.06        325.66        56.32 o
   1   5   7         84.58        248.61        56.31 o
   3   5   7        360.20        387.20        60.46 o
   5   5   7          0.69         31.74        46.21 o
   7   5   7        249.55        303.93        50.43 o
   9   5   7         66.42         75.68        54.94 o
  11   5   7        159.49        183.51        66.77 o
  13   5   7         30.31        207.22        78.09 o
  15   5   7         22.53         68.65        81.29 o
  17   5   7        116.79        340.25        92.13 o
  19   5   7          0.49        -30.73        85.87 o
  21   5   7         75.85         45.34        83.10 o
  23   5   7          7.87        150.62       105.65 o
 -24   6   7        299.59        608.02       240.67 o
 -22   6   7        140.53        109.61       156.08 o
 -20   6   7        186.52         47.48        72.61 o
 -18   6   7        161.72        190.26        90.21 o
 -16   6   7        124.93         -3.17        74.36 o
 -14   6   7         40.93        181.63        85.64 o
 -12   6   7        229.43        290.71        80.07 o
 -10   6   7        345.67        380.84        82.20 o
  -8   6   7         25.24         64.96        70.40 o
  -6   6   7        309.80        307.75        62.66 o
  -4   6   7        137.91        247.56        82.56 o
  -2   6   7          0.56        -26.62        70.75 o
   0   6   7        369.56        497.83        71.43 o
   2   6   7        215.32        241.85        70.90 o
   4   6   7         17.78         64.40        58.49 o
   6   6   7        115.38        149.78        51.74 o
   8   6   7        203.47        247.44        80.53 o
  10   6   7         40.79        121.12        84.47 o
  12   6   7         26.27        132.46       153.11 o
  14   6   7         22.33        196.78        83.51 o
  16   6   7        145.76        206.85       110.37 o
  18   6   7         60.01         73.90        82.71 o
  20   6   7        169.78        185.68       131.98 o
  22   6   7         19.82        -59.92        84.04 o
 -23   7   7        100.65       -139.01       190.86 o
 -21   7   7       1782.03       1569.28       295.88 o
 -19   7   7        425.75        727.14       113.98 o
 -17   7   7       1539.23       1722.55       165.31 o
 -15   7   7       2278.13       2411.21       169.65 o
 -13   7   7        807.18        739.86       101.42 o
 -11   7   7       2753.35       3080.55       173.95 o
  -9   7   7         93.46        149.30        69.91 o
  -7   7   7        997.60       1096.74       107.55 o
  -5   7   7        366.08        449.27        79.46 o
  -3   7   7        603.85        795.39       117.90 o
  -1   7   7        782.62        817.77       114.93 o
   1   7   7        127.79        215.97        61.35 o
   3   7   7       2086.21       2461.61       138.25 o
   5   7   7         20.19        118.27        57.81 o
   7   7   7       2928.58       2869.27       148.19 o
   9   7   7        411.32        537.91       150.75 o
  11   7   7        704.98        795.32       150.18 o
  13   7   7       1380.49       1458.39       243.81 o
  15   7   7         10.87         94.20       137.33 o
  17   7   7        656.98        377.28       102.24 o
  19   7   7        202.52         67.40       123.25 o
  21   7   7        212.11         88.88       108.29 o
 -22   8   7       2187.31       2336.65       352.55 o
 -20   8   7        538.31        519.21       210.91 o
 -18   8   7       3107.56       3080.58       203.01 o
 -16   8   7         35.22        138.31        82.77 o
 -14   8   7       4115.78       4616.95       279.13 o
 -12   8   7       1315.61       1556.06       171.31 o
 -10   8   7       4475.80       4231.13       279.76 o
  -8   8   7       7039.07       6930.27       315.93 o
  -6   8   7       2193.87       2374.59       178.87 o
  -4   8   7      10679.08      10670.30       313.02 o
  -2   8   7        160.65        269.00        73.68 o
   0   8   7       6511.30       5767.37       269.50 o
   2   8   7       1075.45       1110.48       102.48 o
   4   8   7       2015.94       2237.03       138.61 o
   6   8   7       2377.31       2480.11       165.66 o
   8   8   7        602.56        845.11       167.62 o
  10   8   7       2859.43       2529.25       225.51 o
  12   8   7        105.37         91.36       154.50 o
  14   8   7       4015.01       3993.18       299.38 o
  16   8   7         19.13        137.95        94.34 o
  18   8   7       2513.35       2036.29       197.81 o
  20   8   7        206.89        421.04       160.15 o
  22   8   7        511.21        118.83       182.06 o
 -15   9   7       1065.35       1313.88       224.84 o
 -13   9   7        629.90        378.22       223.41 o
 -11   9   7       1937.31       1968.12       192.49 o
  -9   9   7          2.69        136.50       103.51 o
  -7   9   7        699.46        885.29       111.51 o
  -5   9   7        239.64        330.17       105.26 o
  -3   9   7        386.14        497.50        93.49 o
  -1   9   7       2480.21       2442.14       160.04 o
   1   9   7        193.59        299.14        89.86 o
   3   9   7       2437.12       2708.31       200.49 o
   5   9   7         10.25         68.79        98.85 o
   7   9   7       1905.76       2068.00       227.45 o
   9   9   7        396.59        441.04       131.42 o
  11   9   7        351.67        407.22       242.03 o
  13   9   7        402.69        314.29       132.66 o
  15   9   7        171.45        235.03       139.82 o
  17   9   7        513.15        335.64       101.75 o
  19   9   7        280.71        247.17       167.96 o
 -12  10   7        230.37        315.08       131.61 o
 -10  10   7        503.04        476.16       124.62 o
  -8  10   7        587.34        558.34       178.31 o
  -6  10   7        378.73        348.86        93.95 o
  -4  10   7        773.28        841.97       168.27 o
  -2  10   7         43.25         58.53        98.05 o
   0  10   7        896.16        772.75       105.37 o
   2  10   7         36.64         74.13        75.04 o
   4  10   7        258.96        122.83       108.44 o
   6  10   7        351.71        494.87       128.35 o
   8  10   7         29.92         71.70       102.90 o
  10  10   7        575.30        644.01       182.59 o
  12  10   7          6.13        128.57       112.22 o
  14  10   7        378.71        471.69       161.80 o
  16  10   7         57.83         30.94       145.94 o
  -9  11   7         73.26        220.53       128.76 o
  -7  11   7          9.58         17.76       135.67 o
  -5  11   7         41.10          3.93        81.03 o
  -3  11   7         13.81        181.21        88.46 o
  -1  11   7         16.73        -91.31        91.31 o
   1  11   7        164.46         16.52        97.50 o
   3  11   7         78.38        168.64        86.36 o
   5  11   7          1.35        320.64       214.36 o
   7  11   7         32.52         18.55       102.66 o
   9  11   7          9.61       -104.39       114.37 o
  11  11   7         23.37       -170.13       170.13 o
  13  11   7         16.75        297.91       181.10 o
  -6  12   7        220.41        195.58       175.63 o
  -4  12   7       1193.86        745.32       157.77 o
  -2  12   7          0.06         57.93       148.28 o
   0  12   7        760.71        489.01       204.50 o
   2  12   7        295.08        401.42       172.92 o
   4  12   7        151.41       -184.02       184.02 o
 -22   0   8       4095.94       4230.11       471.35 o
 -20   0   8       3039.27       2968.54       285.84 o
 -18   0   8       2512.97       2665.88       202.36 o
 -16   0   8       7344.22       7238.65       315.10 o
 -14   0   8       1559.69       1469.16       238.90 o
 -12   0   8      12972.37      12293.53       408.35 o
 -10   0   8         54.17        124.84        80.85 o
  -8   0   8       5532.33       6446.20       453.07 o
  -6   0   8       2164.35       2133.51       277.59 o
  -4   0   8       4173.17       4168.30       211.01 o
  -2   0   8       5307.10       5762.36       240.48 o
   0   0   8       1363.15       1448.12       126.59 o
   2   0   8       8705.11       8382.55       280.09 o
   4   0   8        262.42        195.74        72.73 o
   6   0   8       9907.89       9870.86       373.23 o
   8   0   8         84.25        510.19       203.78 o
  10   0   8       5110.83       5446.76       479.12 o
  12   0   8       1604.37       1720.10       289.34 o
  14   0   8        318.11        340.43       171.96 o
  16   0   8       1324.94       1740.31       299.22 o
  18   0   8          1.60        -35.62       179.46 o
  20   0   8        872.14        958.81       240.61 o
  22   0   8        113.48        526.44       208.76 o
 -23   1   8       1506.94       2034.64       353.08 o
 -21   1   8        198.76        212.01       187.18 o
 -19   1   8       1491.74       1563.77       150.51 o
 -17   1   8         12.02        -29.14        60.41 o
 -15   1   8       1366.10       1584.85       112.25 o
 -13   1   8        765.32        954.30        88.88 o
 -11   1   8        987.76       1055.96        91.30 o
  -9   1   8       2384.84       2278.48       119.94 o
  -7   1   8        999.90       1149.29        89.59 o
  -5   1   8       5013.60       5383.18       170.39 o
  -3   1   8         21.05         71.99        53.39 o
  -1   1   8       3379.11       3440.13       130.36 o
   1   1   8        544.02        502.46        59.76 o
   3   1   8        770.84        780.92        75.84 o
   5   1   8       1599.46       1688.16       100.77 o
   7   1   8        129.20        126.13        73.86 o
   9   1   8        941.77       1115.30       175.31 o
  11   1   8        124.86        151.07       116.17 o
  13   1   8        954.68        951.38       168.70 o
  15   1   8        161.34        120.85       110.51 o
  17   1   8        474.90        637.69       142.84 o
  19   1   8        308.43        677.96       152.66 o
  21   1   8         76.60         64.01       132.91 o
  23   1   8        272.22         78.34       117.80 o
 -22   2   8        413.41        407.88       213.85 o
 -20   2   8         75.20        105.80        87.69 o
 -18   2   8        566.26        592.65        87.78 o
 -16   2   8        129.89        188.79        64.07 o
 -14   2   8        554.25        522.53        75.84 o
 -12   2   8       1172.42       1330.42       101.15 o
 -10   2   8         41.46          0.90        49.98 o
  -8   2   8        648.54        594.82        82.24 o
  -6   2   8         10.02         96.43        48.27 o
  -4   2   8        138.01        242.36        53.64 o
  -2   2   8        267.67        297.70        54.07 o
   0   2   8         28.80          5.80        54.16 o
   2   2   8        290.30        177.10        54.69 o
   4   2   8         13.36        104.56        50.12 o
   6   2   8        231.53        428.83        76.36 o
   8   2   8         72.50         35.88        80.43 o
  10   2   8        442.22        392.91       120.00 o
  12   2   8        339.19        443.68       140.96 o
  14   2   8          1.39         17.81       222.48 o
  16   2   8         71.55        261.31       127.37 o
  18   2   8         40.73          9.31       128.85 o
  20   2   8        131.93         81.83       122.30 o
  22   2   8         93.26        163.44       103.42 o
 -23   3   8        104.27        275.57       192.01 o
 -21   3   8         28.76          8.60       162.17 o
 -19   3   8        170.25        292.34       117.93 o
 -17   3   8         27.15        -29.65        61.29 o
 -15   3   8        260.61        286.88        86.47 o
 -13   3   8         20.58         96.34        60.11 o
 -11   3   8        238.34        293.24        71.10 o
  -9   3   8        631.19        528.82        70.62 o
  -7   3   8         59.08        174.34        52.23 o
  -5   3   8        200.39        213.59        70.25 o
  -3   3   8         13.03         -6.77        56.91 o
  -1   3   8        329.47        344.82        66.18 o
   1   3   8         42.21         51.72        52.20 o
   3   3   8         15.90         65.45        55.13 o
   5   3   8          5.81         58.88        41.34 o
   7   3   8         37.05        194.13        60.23 o
   9   3   8        188.46        424.40       110.30 o
  11   3   8          4.90        -62.18        62.18 o
  13   3   8        111.50        176.63       115.93 o
  15   3   8          0.90        -33.88       100.45 o
  17   3   8         32.71        -67.48       103.87 o
  19   3   8         18.30        156.98       120.24 o
  21   3   8         10.19        168.63       304.30 o
  23   3   8         11.24         81.21       160.71 o
 -22   4   8        891.77        732.71       238.34 o
 -20   4   8        632.09        936.55       182.71 o
 -18   4   8        998.34       1093.09       115.50 o
 -16   4   8       2178.90       2297.61       148.62 o
 -14   4   8         60.33        158.70        64.59 o
 -12   4   8       2768.63       2682.27       138.27 o
 -10   4   8         36.92         95.37        58.40 o
  -8   4   8       2835.18       2866.67       134.20 o
  -6   4   8        788.05       1009.11        98.53 o
  -4   4   8       1150.18       1397.08       111.58 o
  -2   4   8       1495.53       1453.79       109.48 o
   0   4   8        213.21        317.29        64.67 o
   2   4   8       2154.82       2305.49       128.46 o
   4   4   8          4.27        108.22        52.76 o
   6   4   8       1426.57       1486.75       104.96 o
   8   4   8        576.98        658.91        94.37 o
  10   4   8        531.75        779.81        99.37 o
  12   4   8        535.96        628.44        98.25 o
  14   4   8         99.46        103.76        89.10 o
  16   4   8        738.66        753.64       126.11 o
  18   4   8         81.50         31.20       147.69 o
  20   4   8        225.23        358.72       135.71 o
  22   4   8         77.26         71.80       155.17 o
 -21   5   8        236.27        377.31       215.60 o
 -19   5   8       3884.50       3453.52       385.34 o
 -17   5   8         88.32         83.37        74.36 o
 -15   5   8       5070.73       5128.31       215.05 o
 -13   5   8       1040.59       1303.97       115.72 o
 -11   5   8       3524.55       3250.11       194.61 o
  -9   5   8       3373.65       3305.76       168.66 o
  -7   5   8        547.75        704.61        92.61 o
  -5   5   8       4944.50       5371.39       207.87 o
  -3   5   8          4.24        109.37        64.95 o
  -1   5   8       6142.03       6054.08       213.38 o
   1   5   8       1233.05       1388.54       110.57 o
   3   5   8       2794.20       2817.36       145.10 o
   5   5   8       2255.47       2344.03       175.21 o
   7   5   8       1598.50       1489.66       118.82 o
   9   5   8       2610.52       2582.85       161.47 o
  11   5   8          1.99        161.00        89.30 o
  13   5   8       1268.58       1780.35       209.20 o
  15   5   8        241.54         69.54       114.16 o
  17   5   8        634.47        826.83       161.27 o
  19   5   8        396.38        579.56       148.18 o
  21   5   8        107.64        277.38       194.67 o
 -18   6   8       1145.88       1068.95       243.46 o
 -16   6   8        894.49       1026.53       129.85 o
 -14   6   8        300.14        398.06       108.04 o
 -12   6   8       1863.51       1932.36       187.06 o
 -10   6   8          9.61         82.44        79.50 o
  -8   6   8       3289.81       3367.99       227.55 o
  -6   6   8        755.05        920.01       152.84 o
  -4   6   8       1954.12       1827.75       166.48 o
  -2   6   8       1924.44       2037.76       242.76 o
   0   6   8        382.26        436.94        81.68 o
   2   6   8       1603.42       1637.27       131.21 o
   4   6   8         87.99        120.23        79.56 o
   6   6   8        826.49        966.93       126.86 o
   8   6   8        832.24        978.81       153.91 o
  10   6   8        200.55        210.13        93.94 o
  12   6   8        795.21        988.26       139.98 o
  14   6   8        103.74        333.61       100.38 o
  16   6   8        754.72        770.78       130.22 o
  18   6   8         19.88       -122.21       122.21 o
  20   6   8        254.25        623.80       222.73 o
 -17   7   8          3.84        184.85       163.45 o
 -15   7   8       1141.38       1295.02       208.52 o
 -13   7   8        305.43        417.94       113.67 o
 -11   7   8       1046.94       1131.28       161.44 o
  -9   7   8        848.65       1132.22       149.99 o
  -7   7   8        174.07        467.97       115.42 o
  -5   7   8        383.71        472.35       114.43 o
  -3   7   8          7.82         -8.93        84.56 o
  -1   7   8        772.70        822.27       125.93 o
   1   7   8        476.62        465.28       100.69 o
   3   7   8        408.19        477.46       100.57 o
   5   7   8        299.95        341.39       378.35 o
   7   7   8        221.19        438.23       146.91 o
   9   7   8       1052.16       1177.60       189.82 o
  11   7   8          0.15         98.28        95.62 o
  13   7   8        323.11        578.02       170.83 o
  15   7   8         76.58         62.72       122.31 o
  17   7   8         70.72        309.57       111.70 o
 -12   8   8         70.66        236.21       119.41 o
 -10   8   8          2.95        156.23       111.28 o
  -8   8   8        127.77        190.83       104.74 o
  -6   8   8         11.34         60.27        94.08 o
  -4   8   8         80.97         12.54       122.75 o
  -2   8   8          3.87         80.57        90.76 o
   0   8   8          0.81         32.01        91.01 o
   2   8   8         23.47        159.10        92.05 o
   4   8   8          3.58         55.17       101.77 o
   6   8   8         14.27        209.14       172.59 o
   8   8   8          1.59         39.36       161.20 o
  10   8   8         12.30         39.66       187.58 o
  12   8   8          0.79        196.21       107.08 o
  14   8   8          5.53        186.41       117.65 o
  16   8   8         15.52         32.03       153.35 o
 -11   9   8        445.58        480.88       187.37 o
  -9   9   8        529.17        554.03       134.51 o
  -7   9   8         61.76         -3.03       102.59 o
  -5   9   8        344.64        379.06       114.48 o
  -3   9   8        107.02        321.19       113.87 o
  -1   9   8         94.85        -15.82        99.39 o
   1   9   8         38.16        167.52        97.38 o
   3   9   8        538.88        611.96       172.44 o
   5   9   8        360.16        258.64       210.51 o
   7   9   8         87.13        294.77       204.39 o
   9   9   8        440.60        577.22       218.29 o
  11   9   8          5.19         56.21       183.27 o
  13   9   8        272.12        825.38       259.96 o
  -8  10   8       2106.80       2230.23       363.66 o
  -6  10   8        577.33        595.45       483.08 o
  -4  10   8       2886.36       2701.93       296.70 o
  -2  10   8       2075.09       1980.42       196.82 o
   0  10   8        576.24        343.62       168.25 o
   2  10   8       1921.53       1664.16       227.77 o
   4  10   8        150.26        -63.84       161.94 o
   6  10   8        810.61        853.10       285.46 o
  -5  11   8       2722.73       2791.61       399.33 o
  -3  11   8         38.86       -102.71       181.73 o
  -1  11   8       1766.92       1672.38       305.08 o
 -19   1   9        335.00        402.22       213.20 o
 -17   1   9        292.00        183.91       129.22 o
 -15   1   9        174.23        287.84        72.82 o
 -13   1   9        244.41        237.37        69.92 o
 -11   1   9          0.55        109.75        65.77 o
  -9   1   9        769.77        746.14        93.81 o
  -7   1   9        200.67        266.22        69.23 o
  -5   1   9        916.84        822.82        93.06 o
  -3   1   9        868.87        883.51        92.62 o
  -1   1   9        191.15        152.13        72.98 o
   1   1   9       1525.64       1850.16       139.05 o
   3   1   9          3.72         61.17       111.44 o
   5   1   9        419.88        841.87       168.31 o
   7   1   9        267.58        204.16       119.15 o
   9   1   9         55.37        251.62       141.73 o
  11   1   9        320.63        238.44       449.50 o
  13   1   9         28.93         31.77       154.79 o
  15   1   9        203.80        250.39       141.35 o
 -18   2   9          8.87       -160.49       160.49 o
 -16   2   9       2158.92       1884.09       198.89 o
 -14   2   9        911.21        883.68        98.95 o
 -12   2   9       1707.12       1776.62       136.87 o
 -10   2   9       2111.14       2240.29       147.28 o
  -8   2   9        214.12        189.80        73.49 o
  -6   2   9       1804.58       2030.93       137.22 o
  -4   2   9         92.17         70.40        67.69 o
  -2   2   9       1339.93       1549.10       127.28 o
   0   2   9        473.27        463.44        76.42 o
   2   2   9        888.41       1246.10       172.78 o
   4   2   9       1343.28       1453.76       199.81 o
   6   2   9        631.08        783.52       156.54 o
   8   2   9       1891.01       2299.17       255.82 o
  10   2   9         42.61        340.17       177.45 o
  12   2   9       1279.45       1535.13       222.14 o
  14   2   9        236.56        391.82       285.28 o
 -15   3   9        117.58        135.29        85.13 o
 -13   3   9       3210.01       3163.23       180.56 o
 -11   3   9         69.21        113.56        72.35 o
  -9   3   9       3508.78       3425.25       243.14 o
  -7   3   9       1235.12       1469.49       122.20 o
  -5   3   9       2925.46       3293.00       172.34 o
  -3   3   9       3192.89       3442.34       220.93 o
  -1   3   9       1116.98       1071.38       105.52 o
   1   3   9       3680.16       4016.98       176.50 o
   3   3   9          1.30        253.51        94.66 o
   5   3   9       2604.08       2793.10       280.43 o
   7   3   9        506.68        684.40       166.75 o
   9   3   9       1308.53       1566.70       225.62 o
  11   3   9        853.34       1222.52       206.37 o
  13   3   9        462.63        351.46       153.94 o
 -16   4   9       1086.40       1382.60       279.05 o
 -14   4   9        187.28         80.49        92.34 o
 -12   4   9        684.28        487.20        90.34 o
 -10   4   9       1094.56       1416.15       126.59 o
  -8   4   9        103.97        173.77        76.46 o
  -6   4   9       1435.16       1453.91       126.21 o
  -4   4   9         74.16        218.12       115.21 o
  -2   4   9       1219.81       1580.74       121.76 o
   0   4   9        684.07        900.83        99.42 o
   2   4   9        789.48        947.99       115.33 o
   4   4   9        770.51       1025.55       202.57 o
   6   4   9        143.24        441.92       159.07 o
   8   4   9        773.60       1035.08       268.52 o
  10   4   9          7.12        317.81       174.81 o
  12   4   9        562.67       1121.67       304.05 o
 -15   5   9          1.09        145.86       137.79 o
 -13   5   9         68.31        102.60       110.62 o
 -11   5   9          0.56        104.19        87.32 o
  -9   5   9         62.21        -57.15        77.37 o
  -7   5   9          8.78         92.32        79.79 o
  -5   5   9         50.26        171.56        70.22 o
  -3   5   9          7.48         54.87        70.69 o
  -1   5   9         14.88        -12.12        66.50 o
   1   5   9         39.78         39.56       102.42 o
   3   5   9          5.77        161.28       148.83 o
   5   5   9         31.10         12.99        95.79 o
   7   5   9         29.54        349.01       111.80 o
   9   5   9          1.77        398.09       223.45 o
 -12   6   9         59.11        109.68       187.50 o
 -10   6   9         93.32         98.10       113.85 o
  -8   6   9        182.99        309.41       111.57 o
  -6   6   9        363.17        368.92       101.32 o
  -4   6   9         22.25        218.26        83.72 o
  -2   6   9        492.01        299.46        89.20 o
   0   6   9        135.81         78.70        92.71 o
   2   6   9        342.18        382.37       113.58 o
   4   6   9        318.99        379.73       138.24 o
   6   6   9         12.58        266.59       176.38 o
   8   6   9        147.63        228.75       171.50 o
  -9   7   9       1689.24       2087.48       343.72 o
  -7   7   9        847.82       1359.52       207.86 o
  -5   7   9        406.73        651.09       134.86 o
  -3   7   9       1089.87        988.86       145.03 o
  -1   7   9         72.14         42.98       121.56 o
   1   7   9       1319.09       1564.48       214.43 o
   3   7   9          2.54        241.43       215.72 o
   5   7   9       1721.84       2609.82       370.74 o
   7   7   9        137.11         42.96       146.64 o
   9   7   9       1380.68       1699.08       322.47 o
  -6   8   9       5371.98       4614.10       484.83 o
  -4   8   9          1.18        140.63       117.23 o
  -2   8   9       5548.23       4923.35       357.64 o
   0   8   9        510.38        434.99       134.88 o
   2   8   9       2350.15       1915.98       225.25 o
   4   8   9       1657.62       1298.69       300.07 o
   6   8   9        344.70        966.81       285.29 o
   8   8   9       1672.80       2314.78       366.91 o
  -1   9   9         14.19        -83.82       154.70 o
  -8   0  10        627.07        874.16       260.35 o
  -6   0  10        618.54        789.20       221.13 o
  -4   0  10       1237.78       1013.96       241.35 o
  -9   1  10         19.13        278.36       210.96 o
  -7   1  10        629.59        694.02       149.05 o
  -5   1  10          1.31         40.56       111.07 o
  -3   1  10        917.28       1167.62       248.31 o
  -8   2  10         74.06        -74.41       120.26 o
  -6   2  10         61.50         -5.91       121.12 o
  -4   2  10         21.92        157.15       207.91 o
  -9   3  10         15.44        150.16       165.18 o
  -7   3  10         84.45         43.88       158.54 o
  -5   3  10          0.37        108.80       200.95 o
  -3   3  10          8.64        174.78       171.40 o
  -8   4  10        121.19         99.59       203.13 o
  -6   4  10        244.21        446.79       137.48 o
  -4   4  10        310.86        289.66       193.49 o
                                                
